# Supplementary material for: Crystal structures of dimetal terephthalate di­hydroxides, M 2(C8H4O4)(OH)2 (M = Co, Ni, Zn) from powder diffraction data and DFT calculations
Source: Acta Crystallogr E Crystallogr Commun. 2022 May 13;78(Pt 6):584–9. doi: 10.1107/S2056989022005023 (PMC9431782; doi:10.1107/S2056989022005023)
Supplement: Supplementary file 1 [file e-78-00584-sup1.cif]

##############################################################################
#                                                                            #
# This CIF contains the data in a paper accepted for publication in          #
# Acta Crystallographica Section E. It conforms to the requirements of       #
# Notes for Authors for Acta Crystallographica Section E, and has been       #
# peer reviewed under the auspices of the IUCr Commission on Journals.       #
#                                                                            #
# Full details of the Crystallographic Information File format               #
# are given in the paper "The Crystallographic Information File (CIF):       #
# a New Standard Archive File for Crystallography" by S. R. Hall, F. H.      #
# Allen and I. D. Brown [Acta Cryst. (1991), A47, 655-685].                  #
#                                                                            #
# The current version of the core CIF dictionary is obtainable from          #
# ftp://ftp.iucr.org/pub/cif_core.dic.                                       #
#                                                                            #
# Software is freely available for graphical display of the structure(s)     #
# in this CIF. For information consult the CIF software page                 #
# http://www.iucr.org/resources/cif/software.                                #
#                                                                            #
# This file may be used for bona fide research purposes within the           #
# scientific community so long as proper attribution is given to the journal # 
# article from which it was obtained.                                        #
#                                                                            #
##############################################################################
data_Co_Riet
_audit_creation_method     "created in GSAS-II"
_journal_data_validation_number     ?
_journal_date_recd_electronic     2022-05-06
_journal_date_accepted     2022-05-10
_journal_name_full     'Acta Crystallographica, Section E'
_journal_year     2022
_journal_volume     78
_journal_issue      6
_journal_page_first     1
_journal_page_last     0
_journal_paper_category     GM
_journal_paper_doi     10.1107/S2056989022005023
_journal_coeditor_code     HB8022
_publ_contact_author_name     'James A Kaduk'
_publ_contact_author_address
;
Department of Chemistry
North Central College
131 S Loomis St
Naperville IL 60540
USA
;
_publ_contact_author_email     'kaduk@polycrystallography.com'
_publ_contact_author_fax     ?
_publ_contact_author_phone     '1-630-605-0274'
_publ_section_title
;
Crystal structures of dimetal terephthalate dihydroxides,
<i>M</i>~2~(C~8~H~4~O~4~)(OH)~2~ (<i>M</i> = Co, Ni, Zn) from powder
diffraction data and DFT calculations
;
_publ_section_title_footnote     .
loop_
    _publ_author_name
    _publ_author_footnote
    _publ_author_address
    'Markun, Emma L.' .
;
Department of Chemistry,
North Central College,
131 S. Loomis
St., Naperville IL
60540 USA
;
    'Jensen, Drew A.' .
;
Department of Chemistry,
North Central College,
131 S. Loomis
St., Naperville IL
60540 USA
;
    'Vegetabile, Joshua D.' .
;
Department of Chemistry,
North Central College,
131 S. Loomis
St., Naperville IL
60540 USA
;
    'Kaduk, James A.' .
;
Department of Chemistry,
North Central College,
131 S. Loomis
St., Naperville IL
60540 USA
;
_publ_section_synopsis
;
A new ordered <i>C</i>2/<i>c</i> model is proposed for the dimetal
terephthalate dihydroxides <i>M</i> = Co, Ni, and Zn, compared to the previous
disordered <i>C</i>2/<i>m</i> model for <i>M</i> = Co.
;
_pd_block_id     2021-12-07T09:58|vege029|noname|NCCPAN2
_chemical_name_systematic
;
Poly[dihydroxido(\m~6~-terepthalato)dicobalt]
;
_chemical_name_common     ?
_chemical_formula_moiety     ?
_chemical_formula_sum     "C8 H6 Co2 O6"
_chemical_formula_structural     ?
_chemical_formula_analytical     ?
_chemical_formula_iupac     '[Co2 (C8 H4 O4) (O H)2]'
_chemical_formula_weight     316
_chemical_melting_point     ?
_chemical_compound_source     ?
_symmetry_cell_setting     monoclinic
_symmetry_space_group_name_H-M     "C 2/c"
_symmetry_space_group_name_Hall     ?
loop_
    _space_group_symop_id
    _space_group_symop_operation_xyz
    1 x,y,z
    2 -x,y,1/2-z
    3 -x,-y,-z
    4 x,-y,1/2+z
    5 1/2+x,1/2+y,z
    6 1/2-x,1/2+y,1/2-z
    7 1/2-x,1/2-y,-z
    8 1/2+x,1/2-y,1/2+z
_cell_length_a     19.9554(10)
_cell_length_b     3.2883(2)
_cell_length_c     12.6139(8)
_cell_angle_alpha     90
_cell_angle_beta     96.059(5)
_cell_angle_gamma     90
_cell_volume     823.08(6)
_cell_formula_units_Z     4
_cell_measurement_temperature     300
_cell_special_details     ?
_exptl_crystal_density_diffrn     2.5500
_exptl_crystal_density_meas     ?
_exptl_crystal_density_method     ?
_exptl_crystal_F_000     ?
_pd_char_colour     pink
_pd_char_particle_morphology     ?
_exptl_special_details     ?
_diffrn_ambient_temperature     300
_diffrn_source     ?
_diffrn_radiation_type     'Mo K\a~1,2~'
loop_
    _diffrn_radiation_wavelength
    0.70932
    0.71361
_diffrn_radiation_monochromator     ?
_diffrn_measurement_device_type     'PANalytical Empyrean'
_diffrn_detector     ?
_pd_instr_dist_src/mono     ?
_pd_instr_dist_mono/spec     ?
_pd_instr_dist_src/spec     ?
_pd_instr_dist_spec/anal     ?
_pd_instr_dist_anal/detc     ?
_pd_instr_dist_spec/detc     ?
_pd_instr_location     ?
_diffrn_radiation_probe     x-ray
loop_
    _refln_index_h
    _refln_index_k
    _refln_index_l
    _refln_F_squared_meas
    _refln_F_squared_calc
    _refln_phase_calc
    _refln_d_spacing
    _gsas_i100_meas
    2 0 0 45964.2248 45149.9158 0.0 9.92198 100.00
    0 0 2 6339.8459 6669.7940 -0.0 6.27169 4.86
    2 0 -2 14296.3409 13518.8288 -180.0 5.57377 8.76
    2 0 2 370.6329 411.3935 0.0 5.06541 0.20
    4 0 0 33886.3995 36184.4897 0.0 4.96099 18.34
    4 0 -2 4.1036 13.1232 180.0 4.10756 0.00
    4 0 2 4.9891 103.1744 180.0 3.70523 0.00
    6 0 0 14354.0047 14469.5536 0.0 3.30733 3.42
    1 1 0 6460.5455 5393.6071 180.0 3.24403 2.39
    1 1 -1 2498.0100 2791.2469 -180.0 3.15391 0.88
    0 0 4 18335.7838 20323.8150 -0.0 3.13585 3.47
    1 1 1 3686.2599 3988.9438 180.0 3.12764 1.28
    2 0 -4 32147.4351 31487.3884 0.0 3.08510 5.87
    6 0 -2 4552.7230 4355.3198 0.0 3.06186 0.89
    3 1 0 11055.8133 11628.0148 0.0 2.94450 3.51
    2 0 4 40960.8717 42139.2949 -0.0 2.90330 6.82
    1 1 -2 24970.9424 25859.5603 0.0 2.90190 7.49
    3 1 -1 3592.5049 3702.4090 -0.0 2.89702 1.10
    1 1 2 6104.7547 6349.7688 -0.0 2.86132 1.80
    3 1 1 1828.9420 1941.5113 0.0 2.83707 0.54
    6 0 2 6821.9080 6922.7079 -180.0 2.80583 1.16
    4 0 -4 13198.8051 13790.4173 -0.0 2.78689 1.99
    3 1 -2 74461.6045 74539.4667 -0.0 2.71489 19.94
    3 1 2 6823.4685 6962.0525 0.0 2.61845 1.74
    1 1 -3 141.7180 138.3094 0.0 2.58474 0.03
    1 1 3 20.3290 19.8868 -180.0 2.54189 0.00
    4 0 4 25645.4201 25456.8957 -0.0 2.53270 3.34
    5 1 0 6292.4005 6237.2120 -0.0 2.53209 1.54
    5 1 -1 449.7259 462.9011 -180.0 2.51509 0.11
    8 0 0 18683.1420 19385.6688 0.0 2.48049 2.47
    3 1 -3 48.5021 50.3116 0.0 2.46252 0.01
    5 1 1 0.5206 0.5463 0.0 2.45022 0.00
    6 0 -4 15402.5939 15340.4666 0.0 2.40592 1.76
    5 1 -2 27431.6526 27343.4394 0.0 2.40484 5.94
    8 0 -2 807.6531 794.9797 0.0 2.39471 0.10
    3 1 3 5.0807 5.1344 -180.0 2.35588 0.00
    5 1 2 14505.9689 14697.2806 -0.0 2.29491 2.95
    1 1 -4 3255.7142 3051.1428 180.0 2.27435 0.61
    1 1 4 1514.2734 1285.0088 -180.0 2.23546 0.28
    5 1 -3 543.1186 456.2950 0.0 2.23355 0.10
    8 0 2 26334.5438 21182.3235 180.0 2.22762 2.80
    3 1 -4 2953.2904 2504.3277 -180.0 2.19871 0.52
    6 0 4 33143.7791 31819.3515 0.0 2.16437 3.19
    7 1 0 3976.1828 3751.5562 0.0 2.14710 0.72
    7 1 -1 76.7851 72.3096 -180.0 2.14503 0.01
    5 1 3 684.6955 682.6147 -0.0 2.10400 0.12
    3 1 4 313.1907 313.2609 180.0 2.09791 0.05
    2 0 -6 1445.5632 1464.7612 0.0 2.09065 0.12
    0 0 6 2172.7243 2199.6271 -0.0 2.09056 0.18
    7 1 1 626.4179 630.9480 180.0 2.08873 0.11
    7 1 -2 32722.7741 32965.2219 -0.0 2.08303 5.44
    8 0 -4 1876.7658 1874.0037 0.0 2.05378 0.16
    5 1 -4 1811.5812 1789.7674 -180.0 2.03827 0.28
    4 0 -6 1236.5153 1211.2608 -180.0 2.00367 0.09
    2 0 6 16238.5137 15936.5473 -0.0 2.00343 1.25
    1 1 -5 349.6830 346.8028 0.0 2.00129 0.05
    10 0 0 47423.5998 47321.4733 0.0 1.98440 3.95
    7 1 2 40156.2081 40435.7530 -0.0 1.98335 6.22
    7 1 -3 30.3835 31.6474 180.0 1.97523 0.00
    1 1 5 770.4726 820.8763 0.0 1.96814 0.11
    3 1 -5 554.6009 603.3425 -180.0 1.95548 0.08
    10 0 -2 91.2828 100.1352 0.0 1.95214 0.01
    5 1 4 136.6984 140.8209 0.0 1.90822 0.02
    3 1 5 59.7835 63.5880 180.0 1.86678 0.01
    6 0 -6 629.9900 701.1783 -180.0 1.85792 0.04
    4 0 6 477.2224 531.2700 -0.0 1.85761 0.03
    8 0 4 18900.5142 21019.1099 -0.0 1.85262 1.34
    7 1 3 170.3140 184.9239 -180.0 1.85080 0.02
    5 1 -5 259.8184 279.5657 0.0 1.84534 0.03
    7 1 -4 760.8933 814.7686 -0.0 1.84158 0.10
    10 0 2 0.4547 0.4844 0.0 1.83700 0.00
    9 1 -1 2.8962 3.0679 -180.0 1.83524 0.00
    9 1 0 640.8379 674.9945 -180.0 1.83130 0.08
    9 1 -2 37009.1966 36984.7433 0.0 1.80089 4.65
    9 1 1 287.1450 287.0898 0.0 1.78980 0.04
    1 1 -6 31251.8585 30870.5506 0.0 1.77125 3.54
    10 0 -4 20389.2774 19925.3742 0.0 1.76305 1.26
    3 1 -6 32846.7968 31932.0113 0.0 1.74373 3.61
    1 1 6 15849.8340 15413.5994 0.0 1.74363 1.76
    9 1 -3 214.4052 208.8982 0.0 1.73426 0.02
    5 1 5 532.5396 524.7859 0.0 1.72499 0.06
    9 1 2 24846.2444 24838.8587 0.0 1.71784 2.91
    7 1 4 723.6552 726.0321 -0.0 1.70907 0.08
    7 1 -5 771.4242 758.0545 -180.0 1.69974 0.08
    8 0 -6 922.1922 866.5450 180.0 1.68880 0.05
    6 0 6 327.4894 306.0981 180.0 1.68847 0.02
    5 1 -6 37574.5643 35728.9814 -0.0 1.66821 3.80
    3 1 6 18507.4375 17595.6521 0.0 1.66802 1.90
    12 0 0 17272.1964 16423.8200 0.0 1.65366 0.98
    9 1 -4 378.4204 357.2337 -0.0 1.64546 0.04
    0 2 0 53781.7163 50703.5174 -0.0 1.64413 2.45
    12 0 -2 309.4611 290.9685 -0.0 1.64232 0.02
    0 2 1 0.8863 0.8028 -180.0 1.63019 0.00
    9 1 3 227.6693 204.2464 -0.0 1.62589 0.02
    2 2 0 47079.3007 42392.0724 0.0 1.62201 4.19
    2 2 -1 449.6336 411.8961 -0.0 1.61216 0.04
    2 2 1 132.7652 121.8471 -180.0 1.60510 0.01
    10 0 4 23794.9140 21891.3202 -0.0 1.60217 1.25
    0 2 2 29.8214 26.7879 -0.0 1.59039 0.00
    11 1 -1 120.7709 107.9614 -180.0 1.58753 0.01
    11 1 0 3242.7000 2901.4044 180.0 1.58161 0.32
    1 1 -7 408.0917 366.8723 0.0 1.58011 0.04
    2 2 -2 574.0207 517.1725 -180.0 1.57696 0.05
    2 0 -8 21016.7955 18865.3066 0.0 1.57454 0.95
    7 1 5 32.4118 29.4410 0.0 1.57038 0.00
    11 1 -2 32595.2585 29698.2038 0.0 1.56840 3.11
    0 0 8 13337.2051 12120.8842 -0.0 1.56792 0.60
    2 2 2 663.8944 609.9457 -0.0 1.56382 0.06
    3 1 -7 0.7751 0.7123 0.0 1.56372 0.00
    7 1 -6 26590.4504 24522.5943 0.0 1.56154 2.37
    5 1 6 36799.8973 33941.3221 0.0 1.56131 3.35
    4 2 0 9935.2999 9176.2668 0.0 1.56066 0.83
    12 0 2 0.2004 0.1862 180.0 1.55896 0.00
    1 1 7 53.6996 49.7577 -0.0 1.55720 0.00
    4 2 -1 1066.3465 990.9006 180.0 1.55506 0.09
    11 1 1 526.9410 491.0335 180.0 1.55147 0.05
    9 1 -5 80.0663 74.2494 -0.0 1.54504 0.01
    4 0 -8 31218.8793 29034.7052 0.0 1.54255 1.36
    4 2 1 2839.2889 2623.4354 -180.0 1.54245 0.23
    12 0 -4 34077.4260 30731.8887 0.0 1.53093 1.57
    0 2 3 345.7601 312.6200 0.0 1.53009 0.03
    11 1 -3 17.7514 15.9498 0.0 1.52681 0.00
    4 2 -2 369.6491 332.2354 180.0 1.52640 0.03
    9 1 4 1352.2459 1210.7891 0.0 1.52426 0.12
    2 0 8 26228.6897 23354.0835 -0.0 1.52410 1.13
    10 0 -6 877.8950 782.4299 -0.0 1.52168 0.04
    8 0 6 117.5570 104.3636 -180.0 1.52137 0.01
    2 2 -3 143.0281 128.1540 -0.0 1.52109 0.01
    5 1 -7 7.8422 6.9629 0.0 1.51148 0.00
    2 2 3 21.8114 19.5154 0.0 1.50349 0.00
    4 2 2 0.4901 0.4380 -0.0 1.50282 0.00
    11 1 2 10406.6687 9274.6395 -0.0 1.50102 0.93
    3 1 7 272.3858 244.8380 -180.0 1.49976 0.02
    6 0 -8 16163.2238 15943.7646 0.0 1.47847 0.65
    4 2 -3 582.0095 564.4183 -180.0 1.47829 0.04
    6 2 0 12812.4871 12649.5195 0.0 1.47225 0.96
    6 2 -1 1002.9693 991.2311 0.0 1.47023 0.08
    11 1 -4 1231.5565 1215.9944 -180.0 1.46784 0.10
    0 2 4 19217.8831 18656.8202 -0.0 1.45613 1.38
    6 2 1 13.5785 13.1629 -0.0 1.45432 0.00
    4 0 8 21739.8181 20999.5914 -0.0 1.45165 0.85
    2 2 -4 11822.9178 11440.1265 -0.0 1.45095 0.84
    6 2 -2 1539.8618 1488.2302 0.0 1.44851 0.11
    4 2 3 99.9479 96.5744 180.0 1.44647 0.01
    9 1 -6 11768.3046 11364.3386 -0.0 1.44159 0.90
    7 1 6 29295.8091 28291.0171 -0.0 1.44135 2.29
    11 1 3 234.0733 226.0935 -180.0 1.43599 0.02
    7 1 -7 6.5518 6.3259 180.0 1.43327 0.00
    2 2 4 14410.4809 13913.4691 -0.0 1.43066 1.01
    1 1 -8 1117.6482 1081.1126 -0.0 1.42132 0.08
    9 1 5 107.7791 104.2258 180.0 1.42099 0.01
    6 2 2 3245.5492 3146.4606 180.0 1.41854 0.23
    5 1 7 6.3652 6.1720 -180.0 1.41835 0.00
    14 0 0 10894.7526 10573.8348 0.0 1.41743 0.44
    4 2 -4 17005.4458 16520.2585 0.0 1.41607 1.16
    14 0 -2 578.5044 562.9982 0.0 1.41505 0.02
    3 1 -8 25.3900 24.7556 180.0 1.41174 0.00
    6 2 -3 417.8146 407.5380 -0.0 1.40958 0.03
    12 0 4 22496.6043 22033.5211 -0.0 1.40291 0.89
    1 1 8 100.1727 97.7931 180.0 1.40223 0.01
    11 1 -5 268.7510 262.2178 -180.0 1.39753 0.02
    8 0 -8 22927.0678 22353.5826 0.0 1.39344 0.81
    13 1 -1 224.9195 218.0097 -180.0 1.39079 0.02
    13 1 0 29.0861 27.9432 -0.0 1.38455 0.00
    13 1 -2 26206.7058 25169.8445 -0.0 1.38010 1.92
    4 2 4 19955.4871 19212.1128 -0.0 1.37904 1.31
    5 1 -8 941.7658 908.6596 -0.0 1.37514 0.06
    0 2 5 32.1596 31.0146 -0.0 1.37512 0.00
    2 2 -5 120.7710 116.5793 180.0 1.37295 0.01
    8 2 -1 0.0626 0.0606 0.0 1.37098 0.00
    8 2 0 14716.7469 14245.9888 -0.0 1.37043 0.97
    12 0 -6 9.1351 8.8679 180.0 1.36919 0.00
    10 0 6 1025.1177 1004.0805 180.0 1.36891 0.04
    6 2 3 59.1795 57.1929 0.0 1.36868 0.00
    11 1 4 843.9991 811.0551 -0.0 1.36238 0.06
    6 0 8 13455.7729 12970.5432 -0.0 1.36221 0.47
    13 1 1 257.7147 247.3999 0.0 1.36204 0.02
    3 1 8 1977.6299 1874.5565 180.0 1.35773 0.13
    6 2 -4 6527.7950 6186.0447 -0.0 1.35745 0.41
    8 2 -2 98.0675 92.3139 0.0 1.35542 0.01
    8 2 1 47.6013 44.6159 -180.0 1.35382 0.00
    13 1 -3 202.1461 189.1499 180.0 1.35360 0.01
    14 0 2 1300.9107 1203.4391 -0.0 1.35221 0.05
    2 2 5 0.7125 0.6683 -0.0 1.35151 0.00
    14 0 -4 25749.6855 23843.4526 0.0 1.34604 0.90
    4 2 -5 90.2005 84.3832 180.0 1.34535 0.01
    9 1 -7 5.3398 5.0187 180.0 1.34088 0.00
    13 1 2 8532.8449 8281.6700 0.0 1.32554 0.58
    8 2 -3 0.3605 0.3498 -0.0 1.32534 0.00
    7 1 7 201.4039 195.7083 -0.0 1.32464 0.01
    8 2 2 2370.3047 2308.6487 -180.0 1.32284 0.15
    11 1 -6 6648.3197 6494.0598 0.0 1.32153 0.43
    9 1 6 25101.4596 24541.5229 0.0 1.32130 1.65
    7 1 -8 978.8364 961.0169 0.0 1.31739 0.06
    13 1 -4 1172.2310 1150.2710 180.0 1.31392 0.08
    6 2 4 13661.7324 13302.3260 0.0 1.30923 0.82
    4 2 5 3.7940 3.6722 -180.0 1.30585 0.00
    10 0 -8 19941.6809 18884.1279 0.0 1.29874 0.61
    6 2 -5 1.3695 1.3073 0.0 1.29662 0.00
    5 1 8 1069.1174 1016.1672 180.0 1.29459 0.06
    2 2 -6 8.4158 8.0498 -180.0 1.29237 0.00
    0 2 6 2239.7550 2143.1486 0.0 1.29235 0.13
    1 1 -9 8.0695 7.7149 -180.0 1.28862 0.00
    11 1 5 35.0248 33.6897 0.0 1.28533 0.00
    8 2 -4 6351.0737 6151.1092 -0.0 1.28351 0.36
    3 1 -9 382.6064 370.5103 -0.0 1.28325 0.02
    8 2 3 149.5405 145.9364 0.0 1.28035 0.01
    13 1 3 116.8489 114.5383 -0.0 1.27834 0.01
    1 1 9 7.4105 7.3910 0.0 1.27259 0.00
    4 2 -6 1.9326 1.9293 0.0 1.27101 0.00
    2 2 6 2115.4906 2110.1167 0.0 1.27094 0.12
    10 2 -1 129.6684 130.8291 180.0 1.26821 0.01
    8 0 8 8591.4435 8842.2358 -0.0 1.26635 0.26
    10 2 0 19619.0939 19860.3300 -0.0 1.26604 1.11
    13 1 -5 3.4602 3.5098 -0.0 1.26449 0.00
    2 0 -10 81.0303 83.3092 -180.0 1.26111 0.00
    10 2 -2 190.4219 189.1392 0.0 1.25755 0.01
    5 1 -9 330.8464 328.5425 -180.0 1.25727 0.02
    0 0 10 0.0448 0.0439 180.0 1.25434 0.00
    10 2 1 49.8600 47.9037 -180.0 1.25125 0.00
    4 0 -10 72.8893 67.4598 -180.0 1.24777 0.00
    9 1 -8 431.6883 405.5742 -0.0 1.24622 0.02
    6 2 5 323.2022 307.0096 -180.0 1.24447 0.02
    11 1 -7 153.3308 143.8547 180.0 1.24429 0.01
    14 0 4 23298.4870 21373.7054 -0.0 1.24329 0.71
    16 0 -2 6388.8085 6000.1443 -0.0 1.24189 0.19
    16 0 0 12899.8548 12135.9408 0.0 1.24025 0.39
    3 1 9 2.9693 2.8402 180.0 1.23744 0.00
    14 0 -6 86.2165 82.9760 -180.0 1.23532 0.00
    12 0 6 2495.2320 2384.4254 -0.0 1.23508 0.07
    10 2 -3 2.9901 2.8915 -180.0 1.23500 0.00
    8 2 -5 22.3890 21.8322 0.0 1.23332 0.00
    15 1 -1 52.4043 50.9926 -0.0 1.23325 0.00
    6 2 -6 1012.4406 996.3052 -180.0 1.23126 0.05
    4 2 6 502.3236 494.6218 -0.0 1.23117 0.03
    8 2 4 15374.2071 15221.2848 -0.0 1.22971 0.82
    2 0 10 38.4446 38.4724 180.0 1.22840 0.00
    9 1 7 919.6354 917.7199 -180.0 1.22808 0.05
    15 1 -2 6432.3430 6434.5139 0.0 1.22735 0.37
    15 1 0 487.4720 487.9123 180.0 1.22733 0.03
    10 2 2 664.8688 669.3728 -180.0 1.22511 0.04
    13 1 4 27.0550 27.3914 0.0 1.22403 0.00
    7 1 8 693.0022 705.7546 -180.0 1.22062 0.04
    6 0 -10 7833.3074 8114.7506 -180.0 1.21616 0.20
    7 1 -9 347.9766 359.7015 -0.0 1.21419 0.02
    2 2 -7 559.3584 575.9039 -180.0 1.21299 0.03
    0 2 7 66.2127 68.2637 180.0 1.21146 0.00
    15 1 -3 841.8874 873.4818 0.0 1.21010 0.05
    15 1 1 7.4729 7.7676 180.0 1.21006 0.00
    13 1 -6 7613.7587 7903.0548 0.0 1.20885 0.40
    11 1 6 10282.4018 10694.8303 -0.0 1.20864 0.56
    12 0 -8 18300.2333 18954.0941 -0.0 1.20296 0.48
    10 2 -4 9846.7835 10169.9262 0.0 1.20242 0.49
    16 0 -4 20372.2560 20929.6223 0.0 1.19735 0.55
    4 2 -7 53.1109 54.6892 -0.0 1.19672 0.00
    16 0 2 0.7471 0.7665 -180.0 1.19296 0.00
    2 2 7 2.0479 2.1148 0.0 1.19233 0.00
    10 2 3 330.2847 342.0743 0.0 1.18969 0.02
    5 1 9 3.1861 3.3141 0.0 1.18765 0.00
    4 0 10 645.3969 672.9000 180.0 1.18667 0.02
    15 1 -4 529.5843 558.8104 -180.0 1.18290 0.03
    15 1 2 8543.3128 9028.3418 0.0 1.18285 0.46
    8 2 -6 2.7385 2.9167 0.0 1.17805 0.00
    6 2 6 32.9001 34.9925 180.0 1.17794 0.00
    1 1 -10 6531.9963 6999.5078 -0.0 1.17678 0.31
    8 2 5 6.9680 7.4520 -0.0 1.17421 0.00
    3 1 -10 5115.2798 5501.2364 -0.0 1.17406 0.24
    10 0 8 547.4700 596.7912 -0.0 1.17156 0.01
    8 0 -10 122.9579 133.5293 -0.0 1.17021 0.00
    12 2 -1 438.2190 470.2402 0.0 1.16897 0.02
    11 1 -8 148.2812 159.4165 0.0 1.16890 0.01
    12 2 0 11488.5039 12291.5684 0.0 1.16593 0.55
    13 1 5 94.8958 101.9857 180.0 1.16589 0.00
    6 2 -7 156.2149 166.1118 -180.0 1.16471 0.01
    1 1 10 6838.4595 7287.3653 -0.0 1.16320 0.32
    10 2 -5 59.6918 63.2976 0.0 1.16219 0.00
    12 2 -2 80.3813 85.3188 180.0 1.16194 0.00
    9 1 -9 272.1196 286.8477 -180.0 1.15911 0.01
    4 2 7 24.1230 25.2038 0.0 1.15799 0.00
    5 1 -10 17743.9940 18393.7426 -0.0 1.15536 0.81
    12 2 1 112.1616 115.1341 -0.0 1.15305 0.01
    13 1 -7 116.2407 117.9528 0.0 1.15018 0.01
    15 1 -5 151.7828 152.9279 -0.0 1.14772 0.01
    15 1 3 81.4937 81.8744 -180.0 1.14766 0.00
    10 2 4 11418.3939 11522.0361 0.0 1.14746 0.53
    12 2 -3 642.4406 644.3181 -0.0 1.14536 0.03
    9 1 8 1229.8950 1223.7579 -0.0 1.14256 0.06
    2 2 -8 12636.6026 12643.7480 -0.0 1.13718 0.54
    3 1 10 11584.1733 11516.0778 0.0 1.13493 0.52
    11 1 7 316.2175 313.3891 -0.0 1.13483 0.01
    0 2 8 8395.2537 8415.5943 -0.0 1.13467 0.36
    6 0 10 155.1550 153.0617 0.0 1.13381 0.00
    12 2 2 562.6149 563.6651 0.0 1.13126 0.03
    7 1 9 270.8058 272.9272 0.0 1.12854 0.01
    4 2 -8 13846.9178 14221.3829 0.0 1.12495 0.58
    7 1 -10 15587.4796 16152.0002 -0.0 1.12287 0.67
    8 2 -7 5.3811 5.6181 -180.0 1.12056 0.00
    12 2 -4 15009.1275 15692.1814 -0.0 1.12042 0.65
    16 0 -6 753.8990 791.3032 -180.0 1.11979 0.02
    14 0 6 102.6057 108.4354 180.0 1.11958 0.00
    2 2 8 12904.0542 13572.7196 -0.0 1.11773 0.54
    10 2 -6 0.2324 0.2455 0.0 1.11678 0.00
    8 2 6 473.9838 500.5150 180.0 1.11665 0.02
    10 0 -10 107.9365 115.3578 -0.0 1.11475 0.00
    16 0 4 15042.5707 16096.5637 -0.0 1.11381 0.36
    6 2 7 741.8384 790.2723 180.0 1.11220 0.03
    14 0 -8 19452.0796 20893.0580 0.0 1.11144 0.43
    15 1 -6 8829.7994 9513.3864 -0.0 1.10679 0.39
    15 1 4 139.1583 150.4965 -0.0 1.10672 0.01
    13 1 6 4300.5739 4650.1330 0.0 1.10660 0.20
    18 0 -2 605.2047 652.6923 180.0 1.10588 0.01
    17 1 -1 180.5640 194.6491 -180.0 1.10544 0.01
    18 0 0 8265.6456 8902.6041 0.0 1.10244 0.19
    17 1 -2 9207.7770 9902.7120 -0.0 1.10232 0.42
    12 2 3 96.4379 103.5912 0.0 1.10206 0.00
    10 2 5 8.0634 8.6479 -0.0 1.10084 0.00
    17 1 0 357.6661 384.1099 -180.0 1.10004 0.02
    6 2 -8 11715.5582 12543.8382 0.0 1.09935 0.47
    11 1 -9 2.1805 2.3337 -0.0 1.09724 0.00
    5 1 10 12146.7316 12968.0394 -0.0 1.09503 0.51
    1 3 0 167.1614 178.4171 180.0 1.09442 0.01
    13 1 -8 137.5899 146.9249 180.0 1.09095 0.01
    17 1 -3 336.5098 359.4649 180.0 1.09087 0.01
    1 3 -1 26.4606 28.2711 -0.0 1.09083 0.00
    1 3 1 36.1256 38.6506 180.0 1.08973 0.00
    12 2 -5 227.0205 243.3052 0.0 1.08874 0.01
    4 2 8 10775.6153 11558.0080 -0.0 1.08819 0.43
    17 1 1 110.1385 118.6004 0.0 1.08647 0.00
    12 0 8 13276.7783 14553.7130 -0.0 1.08219 0.29
    1 1 -11 0.3644 0.3971 0.0 1.08164 0.00
    3 3 0 96.8739 105.5240 0.0 1.08134 0.00
    3 1 -11 234.3478 256.0671 0.0 1.08059 0.01
    9 1 -10 5475.1246 5995.1132 -0.0 1.07994 0.22
    1 3 -2 12586.8127 13749.0664 -0.0 1.07919 0.46
    3 3 -1 26.4833 28.9572 -0.0 1.07894 0.00
    1 3 2 4851.7287 5307.9308 0.0 1.07707 0.18
    14 2 -1 368.3486 403.3081 180.0 1.07698 0.02
    18 0 -4 2575.8313 2824.9825 -0.0 1.07619 0.06
    3 3 1 153.8440 168.4731 0.0 1.07576 0.01
    8 0 10 368.6401 407.4697 0.0 1.07461 0.01
    14 2 0 6129.5111 6713.0690 -0.0 1.07355 0.25
    14 2 -2 1346.0006 1473.2212 0.0 1.07251 0.05
    17 1 -4 889.1567 973.7688 0.0 1.07186 0.04
    1 1 11 49.5821 54.2998 -0.0 1.07002 0.00
    3 3 -2 10629.4074 11597.9845 -0.0 1.06871 0.38
    10 2 -7 3.5651 3.8782 -0.0 1.06847 0.00
    12 2 4 13585.1273 14765.8902 0.0 1.06720 0.54
    5 1 -11 406.5785 443.9384 180.0 1.06699 0.02
    18 0 2 51.7784 56.8006 0.0 1.06676 0.00
    2 2 -9 271.9095 293.3365 180.0 1.06622 0.01
    17 1 2 10554.8681 11490.9093 -0.0 1.06561 0.45
    11 1 8 62.2958 67.7285 0.0 1.06530 0.00
    9 1 9 68.7666 74.5713 180.0 1.06498 0.00
    0 2 9 350.7772 374.3771 -180.0 1.06313 0.01
    8 2 -8 10848.0995 11590.2757 0.0 1.06302 0.41
    3 3 2 4525.4906 4833.5414 -0.0 1.06255 0.16
    14 2 1 162.2887 173.3750 -180.0 1.06245 0.01
    15 1 -7 51.0988 54.5766 180.0 1.06224 0.00
    15 1 5 7.3486 7.8698 0.0 1.06217 0.00
    14 2 -3 288.4495 304.6132 -180.0 1.06044 0.01
    1 3 -3 5.1965 5.4809 0.0 1.06026 0.00
    8 2 7 89.0028 93.3314 0.0 1.05917 0.00
    1 3 3 403.2054 418.4864 -180.0 1.05724 0.01
    4 2 -9 392.8026 408.2034 0.0 1.05712 0.01
    5 3 0 2055.7292 2122.9681 0.0 1.05654 0.07
    5 3 -1 97.1259 99.7504 -0.0 1.05529 0.00
    12 0 -10 850.1928 861.8222 -0.0 1.05439 0.02
    12 2 -6 131.8377 134.5472 -0.0 1.05213 0.00
    10 2 6 15.4595 15.7946 0.0 1.05200 0.00
    3 3 -3 372.4418 379.5839 0.0 1.05130 0.01
    2 0 -12 8283.1266 8299.0919 0.0 1.05115 0.16
    5 3 1 111.8330 113.7849 0.0 1.05034 0.00
    6 2 8 12297.6934 12576.1710 -0.0 1.04895 0.46
    2 2 9 8.9914 9.2039 -180.0 1.04818 0.00
    13 1 7 587.1033 595.7062 -180.0 1.04813 0.02
    7 1 10 5948.3604 6060.8449 0.0 1.04721 0.23
    3 1 11 57.9164 59.0717 -180.0 1.04692 0.00
    5 3 -2 13982.9636 14284.5643 -0.0 1.04669 0.49
    17 1 -5 48.0292 49.0587 -180.0 1.04645 0.00
    4 0 -12 6067.3416 6202.1814 0.0 1.04533 0.11
    0 0 12 14682.7954 15013.2983 -0.0 1.04528 0.27
    14 2 2 1.1624 1.1924 -0.0 1.04437 0.00
    3 3 3 185.0362 190.2797 -0.0 1.04255 0.01
    7 1 -11 336.8623 346.8466 0.0 1.04220 0.01
    14 2 -4 18271.1049 18804.9127 0.0 1.04151 0.68
    17 1 3 98.3494 101.3208 -0.0 1.03871 0.00
    5 3 2 9146.0897 9398.4420 -0.0 1.03709 0.31
    6 2 -9 5.3527 5.4995 0.0 1.03674 0.00
    1 3 -4 52.9061 54.2599 180.0 1.03518 0.00
    13 1 -9 68.6109 69.9684 -0.0 1.03294 0.00
    1 3 4 180.1237 184.1447 -180.0 1.03143 0.01
    5 3 -3 210.7770 215.1324 0.0 1.03124 0.01
    11 1 -10 6678.3946 6784.1124 0.0 1.03030 0.24
    12 2 5 166.8105 170.6051 -180.0 1.02847 0.01
    6 0 -12 4478.9581 4511.7551 0.0 1.02837 0.08
    2 0 12 23612.2576 23876.0911 -0.0 1.02828 0.42
    3 3 -4 648.9852 665.2613 180.0 1.02775 0.02
    16 0 -8 7272.8296 7437.4457 0.0 1.02689 0.14
    4 2 9 78.5197 81.6137 -0.0 1.02280 0.00
    7 3 0 69.7286 72.5915 -0.0 1.02233 0.00
    7 3 -1 1036.5408 1079.8865 -180.0 1.02211 0.03
    18 0 -6 512.8064 537.0606 -180.0 1.02062 0.01
    16 0 6 205.5642 216.0379 -180.0 1.02044 0.00
    14 2 3 114.8463 120.2859 0.0 1.02036 0.00
    10 2 -8 11135.4058 11689.3783 0.0 1.01913 0.38
    5 3 3 14.2317 14.9931 -0.0 1.01757 0.00
    3 3 4 10.0188 10.5606 180.0 1.01688 0.00
    14 2 -5 19.2314 20.3014 180.0 1.01682 0.00
    17 1 -6 8921.1810 9440.8351 0.0 1.01603 0.33
    15 1 -8 0.4265 0.4517 -0.0 1.01594 0.00
    15 1 6 9894.0385 10513.8143 -0.0 1.01587 0.37
    7 3 1 188.4243 199.2263 180.0 1.01583 0.01
    7 3 -2 7759.8945 8210.3734 0.0 1.01517 0.25
    5 1 11 110.3429 116.9865 -0.0 1.01447 0.00
    10 0 10 166.9431 177.7897 180.0 1.01308 0.00
    12 2 -7 126.1307 133.4680 -180.0 1.01232 0.00
    5 3 -4 19.3457 20.4667 -180.0 1.00986 0.00
    9 1 -11 283.5591 300.3862 180.0 1.00847 0.01
    18 0 4 15030.1955 15927.6258 -0.0 1.00731 0.28
    17 1 4 85.8379 90.9517 180.0 1.00720 0.00
    8 2 -9 82.8497 87.6065 0.0 1.00696 0.00
    1 3 -5 227.5215 240.5645 -180.0 1.00527 0.01
    8 2 8 3016.2970 3189.1842 -0.0 1.00326 0.10
    7 3 2 10610.8262 11230.3102 -0.0 1.00297 0.34
    10 2 7 2.2728 2.4040 0.0 1.00267 0.00
    7 3 -3 0.2147 0.2272 180.0 1.00192 0.00
    8 0 -12 16180.9766 17209.3860 0.0 1.00183 0.27
    4 0 12 8994.8997 9559.7439 -0.0 1.00172 0.15
    1 3 5 10.5913 11.1923 0.0 1.00099 0.00
    11 1 9 236.9369 251.3013 0.0 1.00073 0.01
    2 2 -10 180.8368 191.0165 0.0 1.00065 0.01
    19 1 -1 63.6411 67.4206 -0.0 1.00026 0.00
    14 0 8 10533.9980 11225.8167 -0.0 1.00025 0.19
    3 1 -12 592.3448 627.7448 -0.0 0.99998 0.02
    1 1 -12 129.8893 137.6227 0.0 0.99996 0.00
    3 3 -5 22.5043 23.7701 -0.0 0.99931 0.00
    19 1 -2 14639.1168 15491.7461 0.0 0.99879 0.53
    0 2 10 37.2793 39.2889 -180.0 0.99725 0.00
    20 0 -2 249.6372 263.5956 180.0 0.99638 0.00
    19 1 0 158.2982 166.9384 180.0 0.99542 0.01
    9 1 10 11427.8628 12045.5071 -0.0 0.99499 0.39
    4 2 -10 930.9896 977.6326 180.0 0.99394 0.03
    16 2 -1 50.5893 53.1513 0.0 0.99365 0.00
    5 3 4 3.0036 3.1500 -0.0 0.99283 0.00
    14 0 -10 244.3130 256.4534 -0.0 0.99279 0.00
    20 0 0 6149.6520 6447.6685 0.0 0.99220 0.11
    13 1 8 1165.3268 1221.0853 -180.0 0.99179 0.04
    14 2 4 10985.2398 11504.1123 -0.0 0.99167 0.38
    19 1 -3 422.0644 441.6586 0.0 0.99108 0.01
    16 2 -2 571.4120 597.7866 0.0 0.99096 0.02
    16 2 0 8260.3798 8630.9440 -0.0 0.99013 0.28
    5 1 -12 691.2072 722.2310 0.0 0.98999 0.02
    1 1 12 342.5108 357.8110 180.0 0.98994 0.01
    6 2 9 487.6794 508.9000 -180.0 0.98919 0.02
    14 2 -6 202.8523 211.1088 180.0 0.98762 0.01
    12 2 6 90.8133 94.5046 0.0 0.98749 0.00
    3 3 5 214.6768 223.3787 0.0 0.98685 0.01
    19 1 1 0.1759 0.1821 0.0 0.98452 0.00
    7 3 3 49.2291 51.1080 -0.0 0.98447 0.00
    2 2 10 27.9000 29.0030 180.0 0.98407 0.00
    5 3 -5 256.4454 266.3800 -180.0 0.98364 0.01
    7 3 -4 19.6407 20.3938 0.0 0.98307 0.00
    16 2 -3 9.1425 9.4918 -180.0 0.98222 0.00
    9 3 -1 118.0289 122.5480 -0.0 0.98210 0.00
    17 1 -7 88.7161 92.0639 0.0 0.98205 0.00
    9 3 0 187.0884 194.3840 180.0 0.98150 0.01
    16 2 1 18.9019 19.6566 -0.0 0.98060 0.00
    6 2 -10 775.9589 813.0128 180.0 0.97774 0.02
    19 1 -4 2006.3664 2102.6000 -0.0 0.97755 0.07
    13 1 -10 5774.1639 6054.9564 -0.0 0.97731 0.19
    9 3 -2 10613.7728 11157.0426 -0.0 0.97673 0.32
    20 0 -4 10849.1292 11440.1231 0.0 0.97607 0.19
    7 1 11 38.0835 40.3236 -180.0 0.97531 0.00
    9 3 1 0.9560 1.0117 0.0 0.97495 0.00
    17 1 5 4.7588 5.1188 0.0 0.97249 0.00
    1 3 -6 8580.5357 9121.4616 0.0 0.97192 0.25
    7 1 -12 101.9870 109.8785 -180.0 0.97087 0.00
    12 2 -8 13019.8370 13913.2563 -0.0 0.97084 0.41
    3 1 12 24.3257 26.1528 180.0 0.97078 0.00
    10 2 -9 487.7535 521.1499 0.0 0.97020 0.02
    15 1 -9 98.3149 105.9009 -180.0 0.96937 0.00
    15 1 7 89.3507 96.7563 -0.0 0.96930 0.00
    11 1 -11 127.7873 138.0346 0.0 0.96846 0.00
    19 1 2 11769.8921 12720.2302 0.0 0.96815 0.40
    10 0 -12 8217.2080 8976.5025 0.0 0.96791 0.13
    16 2 -4 7593.1421 8143.0619 -0.0 0.96789 0.24
    6 0 12 9396.3579 10242.7054 -0.0 0.96777 0.15
    3 3 -6 12107.8274 12893.7229 -0.0 0.96730 0.35
    1 3 6 7418.6377 7892.9865 -0.0 0.96728 0.22
    9 3 -3 570.3191 609.0603 0.0 0.96567 0.02
    16 2 2 227.9045 243.9689 0.0 0.96556 0.01
    20 0 2 137.2982 147.9172 -180.0 0.96442 0.00
    5 3 5 208.6163 220.3409 0.0 0.96406 0.01
    9 3 2 9254.1316 9754.3730 0.0 0.96281 0.28
    4 2 10 235.1436 245.9120 180.0 0.96222 0.01
    7 3 4 76.4795 79.6674 -0.0 0.96126 0.00
    14 2 5 50.9054 52.5026 -0.0 0.95962 0.00
    7 3 -5 11.9132 12.2703 -180.0 0.95959 0.00
    19 1 -5 82.8434 84.9983 -0.0 0.95890 0.00
    14 2 -7 107.6521 107.2911 -180.0 0.95521 0.00
    10 2 8 3920.7381 3883.7279 0.0 0.95411 0.12
    5 3 -6 10562.3991 10454.4879 -0.0 0.95381 0.30
    3 3 6 8504.6466 8424.7098 0.0 0.95377 0.24
    8 2 -10 368.1032 363.1149 -180.0 0.95338 0.01
    12 0 10 35.1472 33.8597 -180.0 0.95215 0.00
    18 0 -8 9020.1685 8679.3164 0.0 0.95026 0.14
    8 2 9 137.2413 133.2635 -0.0 0.94987 0.00
    9 3 -4 45.2724 43.7511 -0.0 0.94950 0.00
    16 2 -5 0.4345 0.4183 0.0 0.94869 0.00
    19 1 3 63.6424 60.4363 -180.0 0.94712 0.00
    17 1 -8 115.6768 110.4429 0.0 0.94583 0.00
    16 2 3 7.1229 6.8155 180.0 0.94578 0.00
    9 3 3 122.0917 117.3962 -180.0 0.94569 0.00
    12 2 7 0.5815 0.5588 0.0 0.94563 0.00
    9 1 -12 2009.0070 1913.5224 180.0 0.94415 0.06
    5 1 12 577.1599 551.5235 0.0 0.94403 0.02
    11 1 10 14208.8828 13706.3123 0.0 0.94129 0.43
    2 2 -11 685.4098 670.8435 -180.0 0.94052 0.02
    13 1 9 77.9494 76.7634 180.0 0.93835 0.00
    11 3 -1 669.3410 662.8680 -180.0 0.93796 0.02
    0 2 11 0.2414 0.2407 0.0 0.93700 0.00
    11 3 0 45.8420 45.7991 -180.0 0.93674 0.00
    1 3 -7 178.0075 178.0653 0.0 0.93642 0.00
    19 1 -6 7875.2070 7911.7027 -0.0 0.93603 0.24
    17 1 6 6378.7991 6435.6920 -0.0 0.93588 0.20
    4 2 -11 1.7605 1.7693 -0.0 0.93564 0.00
    20 0 -6 13.2457 13.3726 180.0 0.93543 0.00
    18 0 6 90.8866 92.7740 -180.0 0.93528 0.00
    7 3 5 162.4259 164.3053 0.0 0.93439 0.00
    11 3 -2 14413.3401 14657.5793 -0.0 0.93397 0.40
    6 2 10 62.1426 63.1211 -0.0 0.93339 0.00
    3 3 -7 173.7650 176.5990 0.0 0.93298 0.00
    7 3 -6 10056.2116 10254.9251 0.0 0.93251 0.27
    16 0 -10 524.8796 541.8331 -180.0 0.93251 0.01
    5 3 6 9442.0161 9614.3622 -0.0 0.93247 0.26
    9 1 11 15.6117 16.0963 -0.0 0.93202 0.00
    1 3 7 1.2263 1.2506 -180.0 0.93159 0.00
    11 3 1 1.3775 1.4171 180.0 0.93036 0.00
    3 1 -13 13.7201 14.2071 -180.0 0.92992 0.00
    1 1 -13 72.6719 75.2563 -0.0 0.92923 0.00
    9 3 -5 168.1001 172.8095 -180.0 0.92896 0.00
    12 0 -12 5274.8755 5514.3292 0.0 0.92896 0.08
    12 2 -9 66.0794 67.9692 180.0 0.92894 0.00
    8 0 12 6619.1597 6919.5981 -0.0 0.92880 0.10
    16 0 8 10757.2690 11240.8870 -0.0 0.92631 0.16
    16 2 -6 206.6185 212.2450 -180.0 0.92552 0.01
    14 2 6 96.1219 98.7479 -0.0 0.92540 0.00
    2 2 11 30.9788 31.6748 0.0 0.92537 0.00
    11 3 -3 117.2584 120.3237 180.0 0.92496 0.00
    13 1 -11 34.6433 35.7297 0.0 0.92473 0.00
    9 3 4 265.6833 271.6443 0.0 0.92439 0.01
    15 1 -10 11597.7296 11914.1117 0.0 0.92362 0.33
    15 1 8 419.4156 432.3631 180.0 0.92355 0.01
    6 2 -11 0.2664 0.2710 -0.0 0.92275 0.00
    10 2 -10 590.4666 600.9220 0.0 0.92267 0.02
    5 1 -13 41.9301 42.9540 -180.0 0.92254 0.00
    19 1 4 6.6660 6.8374 0.0 0.92238 0.00
    16 2 4 11661.9633 11878.2940 0.0 0.92213 0.34
    5 3 -7 25.7440 26.0295 180.0 0.92152 0.00
    14 2 -8 9949.1534 10052.3008 0.0 0.92079 0.28
    1 1 13 56.3711 57.0573 0.0 0.92050 0.00
    11 3 2 5761.2102 5769.9264 -0.0 0.91913 0.16
    18 2 -1 39.2710 39.3486 180.0 0.91909 0.00
    3 3 7 503.7942 503.1245 -180.0 0.91884 0.01
    20 0 4 6549.1285 6551.4856 -0.0 0.91850 0.10
    18 2 -2 31.3177 31.0983 0.0 0.91762 0.00
    18 2 0 6635.8381 6509.7112 -0.0 0.91565 0.19
    21 1 -1 12.8852 12.4134 -180.0 0.91252 0.00
    21 1 -2 10917.0428 10508.6420 -0.0 0.91204 0.32
    11 1 -12 21.9703 21.0387 -180.0 0.91172 0.00
    7 1 12 305.5988 293.1415 0.0 0.91158 0.01
    11 3 -4 20.4463 19.7285 180.0 0.91135 0.00
    18 2 -3 29.7750 28.6789 -180.0 0.91131 0.00
    19 1 -7 47.1639 45.3308 180.0 0.90989 0.00
    17 1 -9 86.5517 83.2586 -0.0 0.90855 0.00
    21 1 0 9.7577 9.3902 -180.0 0.90819 0.00
    7 1 -13 4.5779 4.4073 -180.0 0.90764 0.00
    18 2 1 12.2826 11.8539 -180.0 0.90746 0.00
    10 2 9 45.4736 43.9943 -180.0 0.90721 0.00
    21 1 -3 160.7930 155.3913 180.0 0.90679 0.00
    4 2 11 107.5671 104.2397 0.0 0.90650 0.00
    22 0 -2 512.8358 495.8923 180.0 0.90639 0.01
    9 3 -6 6200.3735 6016.7638 -0.0 0.90496 0.16
    7 3 6 13194.1837 12807.7938 -0.0 0.90491 0.34
    3 1 13 63.8763 62.0212 180.0 0.90441 0.00
    12 2 8 5736.1743 5571.6324 -0.0 0.90395 0.16
    11 3 3 16.7946 16.3185 -0.0 0.90357 0.00
    7 3 -7 90.9181 88.3749 0.0 0.90289 0.00
    8 2 -11 36.3717 35.3573 -180.0 0.90282 0.00
    22 0 0 5446.4819 5304.9241 0.0 0.90200 0.08
    2 0 -14 2.3816 2.3316 180.0 0.90088 0.00
    18 2 -4 5937.2757 5773.5987 0.0 0.90044 0.16
    1 3 -8 5.0916 4.9455 180.0 0.89989 0.00
    9 3 5 92.1913 89.5458 180.0 0.89980 0.00
    8 2 10 185.1029 179.7356 0.0 0.89952 0.00
    16 2 -7 112.8450 109.5565 -180.0 0.89930 0.00
    21 1 1 98.9941 96.1991 0.0 0.89928 0.00
    5 3 7 57.4388 55.7506 -0.0 0.89913 0.00
    17 1 7 2.2486 2.1809 -0.0 0.89848 0.00
    4 0 -14 9.1486 8.8777 180.0 0.89843 0.00
    3 3 -8 227.1167 220.0018 -0.0 0.89744 0.01
    21 1 -4 0.9147 0.8835 180.0 0.89700 0.00
    0 0 14 102.0878 97.8582 -180.0 0.89596 0.00
    16 2 5 492.1654 474.0963 -180.0 0.89558 0.01
    1 3 8 35.4434 34.2623 -0.0 0.89498 0.00
    18 2 2 69.7287 67.0736 180.0 0.89490 0.00
    19 1 5 6.0967 5.8400 180.0 0.89489 0.00
    11 3 -5 105.2252 101.3846 -180.0 0.89376 0.00
    14 0 10 123.4985 117.1487 0.0 0.89369 0.00
    22 0 -4 11077.7373 10656.1825 0.0 0.89223 0.15
    13 3 -1 68.6007 66.1197 -180.0 0.89198 0.00
    13 3 0 167.2355 161.8927 180.0 0.89033 0.00
    14 2 7 330.9838 320.6886 0.0 0.89009 0.01
    13 3 -2 6982.6006 6785.4952 0.0 0.88914 0.18
    6 0 -14 525.4345 511.6650 0.0 0.88879 0.01
    13 1 10 11077.3424 10802.7179 -0.0 0.88823 0.30
    5 3 -8 9.1701 8.9453 180.0 0.88782 0.00
    12 2 -10 239.6878 234.0438 -0.0 0.88756 0.01
    14 0 -12 5151.7644 5050.4384 0.0 0.88719 0.07
    10 0 12 9943.7466 9760.4234 -0.0 0.88702 0.13
    11 1 11 33.7937 33.1352 -180.0 0.88685 0.00
    9 1 -13 33.0424 32.4742 -180.0 0.88628 0.00
    21 1 2 11217.5816 11026.0065 -0.0 0.88616 0.31
    2 2 -12 6460.7521 6333.4942 0.0 0.88562 0.16
    18 2 -5 149.0071 146.3300 0.0 0.88552 0.00
    14 2 -9 7.7488 7.6078 0.0 0.88540 0.00
    11 3 4 15.3801 15.1153 0.0 0.88435 0.00
    13 3 1 0.1611 0.1585 180.0 0.88426 0.00
    2 0 14 236.2879 234.4732 -0.0 0.88401 0.00
    21 1 -5 50.6993 49.9626 -180.0 0.88311 0.00
    3 3 8 145.1452 142.5470 180.0 0.88308 0.00
    4 2 -12 3663.4478 3602.9598 -0.0 0.88213 0.09
    0 2 12 12024.9607 11823.8166 -0.0 0.88210 0.30
    5 1 13 98.4002 97.0564 0.0 0.88208 0.00
    13 3 -3 97.2429 95.7404 0.0 0.88194 0.00
    6 2 11 33.2291 32.6784 180.0 0.88169 0.00
    20 0 -8 4069.8004 4011.3364 0.0 0.88153 0.05
    19 1 -8 31.5685 31.1018 -0.0 0.88145 0.00
    22 0 2 62.2298 61.2803 0.0 0.87982 0.00
    15 1 -11 0.0627 0.0618 180.0 0.87944 0.00
    15 1 9 8.2487 8.1203 0.0 0.87937 0.00
    18 2 3 9.7428 9.5886 0.0 0.87850 0.00
    9 3 -7 235.9087 232.0470 180.0 0.87839 0.01
    10 2 -11 206.5524 203.3204 -0.0 0.87718 0.01
    13 1 -12 26.4529 26.1127 -180.0 0.87552 0.00
    9 1 12 67.1318 66.2806 -0.0 0.87537 0.00
    18 0 -10 60.9788 60.2377 -0.0 0.87514 0.00
    13 3 2 4667.2373 4610.9937 0.0 0.87404 0.11
    7 3 7 35.8184 35.3297 -180.0 0.87378 0.00
    11 3 -6 4624.6345 4572.4588 0.0 0.87288 0.11
    9 3 6 9457.2528 9341.6625 -0.0 0.87282 0.23
    8 0 -14 136.4528 136.1642 0.0 0.87262 0.00
    6 2 -12 6058.0580 5993.9154 0.0 0.87187 0.14
    2 2 12 12027.4371 11891.5154 -0.0 0.87181 0.29
    7 3 -8 348.0921 344.0122 0.0 0.87169 0.01
    17 1 -10 12980.6449 12915.1462 -0.0 0.87112 0.33
    16 2 -8 8589.8955 8519.6138 0.0 0.87097 0.21
    13 3 -4 653.0293 647.6933 180.0 0.87068 0.02
    21 1 3 7.5655 7.5579 -0.0 0.86939 0.00
    3 1 -14 10686.1698 10666.2917 -0.0 0.86860 0.26
    1 1 -14 10227.8593 10196.1433 -0.0 0.86747 0.25
    18 2 -6 329.8885 326.9927 -180.0 0.86713 0.01
    16 2 6 410.4345 407.2219 180.0 0.86702 0.01
    4 0 14 92.3763 92.3660 -0.0 0.86585 0.00
    21 1 -6 4697.2357 4651.2322 0.0 0.86570 0.12
    19 1 6 5638.0210 5619.1513 -0.0 0.86557 0.15
    5 3 8 894.0478 876.3444 180.0 0.86499 0.02
    12 2 9 23.5861 23.1032 -0.0 0.86321 0.00
    1 3 -9 171.4529 166.9446 -0.0 0.86320 0.00
    5 1 -14 8365.5849 8257.0682 0.0 0.86312 0.20
    10 2 10 46.4734 45.3406 180.0 0.86249 0.00
    11 3 5 4.8099 4.6828 0.0 0.86221 0.00
    22 0 -6 0.0177 0.0173 0.0 0.86195 0.00
    20 0 6 124.1954 122.8962 180.0 0.86182 0.00
    3 3 -9 6.7271 6.5046 -0.0 0.86158 0.00
    17 1 8 125.5357 123.1958 -180.0 0.86114 0.00
    18 0 8 7278.6667 7155.7194 0.0 0.86012 0.09
    13 3 3 94.4857 91.1275 -180.0 0.86009 0.00
    11 1 -13 5.6189 5.4622 -180.0 0.85983 0.00
    1 1 14 7077.7669 6865.0110 0.0 0.85982 0.17
    18 2 4 10004.7847 9610.7257 -0.0 0.85892 0.25
    1 3 9 427.0022 403.8648 0.0 0.85833 0.01
    13 3 -5 4.2050 3.9029 -180.0 0.85583 0.00
    8 2 -12 9322.9363 8612.8456 -0.0 0.85552 0.21
    4 2 12 10624.2400 9790.7967 0.0 0.85545 0.25
    7 1 13 52.0827 48.0873 180.0 0.85491 0.00
    14 2 8 12109.7519 11062.8172 -0.0 0.85453 0.29
    5 3 -9 0.3495 0.3136 -180.0 0.85358 0.00
    20 2 -1 67.3855 59.9413 180.0 0.85277 0.00
    8 2 11 125.8718 111.1162 0.0 0.85245 0.00
    20 2 -2 760.2953 668.3206 180.0 0.85211 0.02
    19 1 -9 159.1664 138.5301 -180.0 0.85156 0.00
    7 1 -14 8301.8348 7212.9700 -0.0 0.85140 0.19
    10 0 -14 70.0185 60.5176 0.0 0.85097 0.00
    9 3 -8 181.0707 153.1609 0.0 0.85010 0.00
    14 2 -10 56.4594 47.4333 0.0 0.84987 0.00
    21 1 4 331.4959 276.2797 0.0 0.84962 0.01
    20 2 0 7050.1894 5866.2773 -0.0 0.84950 0.17
    11 3 -7 0.2892 0.2413 0.0 0.84949 0.00
    20 2 -3 274.1949 217.6664 -180.0 0.84757 0.01
    12 2 -11 378.3582 299.9849 -180.0 0.84736 0.01
    3 3 9 263.0718 211.2137 180.0 0.84730 0.01
    3 1 14 5597.0780 4231.0396 -0.0 0.84615 0.13
    18 2 -7 6.2569 4.7811 -180.0 0.84597 0.00
    15 3 -1 34.2442 26.1204 -180.0 0.84595 0.00
    21 1 -7 55.1455 41.2506 0.0 0.84541 0.00
    16 0 -12 6627.2771 4678.0225 0.0 0.84440 0.08
    9 3 7 175.4704 131.8935 -180.0 0.84427 0.00
    12 0 12 8131.5048 5600.6412 -0.0 0.84423 0.10
    15 3 -2 8423.4512 6151.0554 0.0 0.84404 0.19
    15 3 0 43.6415 31.8537 -0.0 0.84403 0.00
    22 0 4 6295.0638 4315.9113 0.0 0.84352 0.08
    13 3 4 261.4773 189.0800 0.0 0.84295 0.01
    6 0 14 8.9174 5.9432 -180.0 0.84263 0.00
    20 2 1 17.5420 12.2932 -180.0 0.84244 0.00
    7 3 8 24.9528 18.2099 -0.0 0.84184 0.00
    13 1 11 0.1910 0.1276 -0.0 0.84156 0.00
    16 2 -9 3.4360 2.4074 0.0 0.84134 0.00
    7 3 -9 9.4785 6.7984 -0.0 0.83972 0.00
_pd_meas_2theta_range_min     1.00668
_pd_meas_2theta_range_max     49.99576
_pd_meas_2theta_range_inc     0.00836
_pd_meas_scan_method     step
_pd_meas_special_details     ?
_refine_special_details     ?
_reflns_number_total     719
_refine_ls_matrix_type     full
_refine_ls_wR_factor_obs     0.06330
_refine_ls_goodness_of_fit_all     3.227
_refine_ls_restrained_S_all     ?
_refine_ls_restrained_S_obs     ?
_refine_ls_number_parameters     42
_refine_ls_number_restraints     15
_refine_ls_number_constraints     ?
_refine_ls_hydrogen_treatment     ?
_refine_ls_weighting_scheme     sigma
_refine_ls_weighting_details     ?
_refine_ls_shift/su_max     0.0247
_refine_ls_extinction_method     ?
_refine_ls_extinction_coef     ?
loop_
    _atom_type_symbol
    _atom_type_number_in_cell
    _atom_type_scat_Cromer_Mann_a1
    _atom_type_scat_Cromer_Mann_a2
    _atom_type_scat_Cromer_Mann_a3
    _atom_type_scat_Cromer_Mann_a4
    _atom_type_scat_Cromer_Mann_b1
    _atom_type_scat_Cromer_Mann_b2
    _atom_type_scat_Cromer_Mann_b3
    _atom_type_scat_Cromer_Mann_b4
    _atom_type_scat_Cromer_Mann_c
    _atom_type_scat_dispersion_source
    _atom_type_scat_length_neutron
    _atom_type_scat_dispersion_real
    _atom_type_scat_dispersion_imag
    _atom_type_scat_source
    C 32 2.31 1.02 1.5886 0.865 20.8439 10.2075 0.5687 51.6512 0.2156
                     https://subversion.xray.aps.anl.gov/pyGSAS/trunk/atmdata.py
                                                  0.6648 0.003 0.002
                     https://subversion.xray.aps.anl.gov/pyGSAS/trunk/atmdata.py
    H 24 0.493 0.3229 0.1402 0.0408 10.5109 26.1257 3.1424 57.7997 0.003
                     https://subversion.xray.aps.anl.gov/pyGSAS/trunk/atmdata.py
                                                     -0.3741 0.000 0.000
                     https://subversion.xray.aps.anl.gov/pyGSAS/trunk/atmdata.py
    Co 8 12.2841 7.3409 4.0034 2.3488 4.2791 0.2784 13.5359 71.1692 1.0118
                     https://subversion.xray.aps.anl.gov/pyGSAS/trunk/atmdata.py
                                                       0.249 0.349 0.972
                     https://subversion.xray.aps.anl.gov/pyGSAS/trunk/atmdata.py
    O 24 3.0485 2.2868 1.5463 0.867 13.2771 5.7011 0.3239 32.9089 0.2508
                     https://subversion.xray.aps.anl.gov/pyGSAS/trunk/atmdata.py
                                                     0.5805 0.011 0.006
                     https://subversion.xray.aps.anl.gov/pyGSAS/trunk/atmdata.py
_computing_data_collection     ?
_computing_data_reduction     ?
_computing_structure_solution     ?
_computing_structure_refinement
;
<i>GSAS-II</i> (Toby & Von Dreele, 2013)
;
_computing_molecular_graphics
;
Mercury (Macrae <i>et al.</i>,  2020),  DIAMOND (Crystal Impact,
2015)
;
_computing_publication_material
;
publCIF (Westrip, 2010)
;
_pd_calibration_special_details     ?
_pd_phase_name     "Co2 (O H)2 (C8 H4 O4)"
_pd_prep_cool_rate     ?
_pd_prep_pressure     ?
_pd_prep_temperature     ?
_pd_proc_2theta_range_min     1.00176
_pd_proc_2theta_range_max     49.99084
_pd_proc_2theta_range_inc     0.00836
loop_
    _pd_meas_intensity_total
    _pd_proc_ls_weight
    _pd_proc_intensity_bkg_calc
    _pd_calc_intensity_total
    7412 0 0 0
    7763 0 0 0
    7741 0 0 0
    7909 0 0 0
    8048 0 0 0
    8099 0 0 0
    8206 0 0 0
    8275 0 0 0
    8427 0 0 0
    8461 0 0 0
    8306 0 0 0
    8626 0 0 0
    8474 0 0 0
    8705 0 0 0
    8685 0 0 0
    8667 0 0 0
    8909 0 0 0
    8705 0 0 0
    9068 0 0 0
    9027 0 0 0
    8884 0 0 0
    9124 0 0 0
    9092 0 0 0
    9118 0 0 0
    9050 0 0 0
    9331 0 0 0
    9155 0 0 0
    9233 0 0 0
    9207 0 0 0
    9373 0 0 0
    9311 0 0 0
    9232 0 0 0
    9202 0 0 0
    9132 0 0 0
    9182 0 0 0
    9096 0 0 0
    9115 0 0 0
    8942 0 0 0
    8738 0 0 0
    8996 0 0 0
    8742 0 0 0
    8618 0 0 0
    8552 0 0 0
    8407 0 0 0
    8511 0 0 0
    8137 0 0 0
    8160 0 0 0
    8012 0 0 0
    7928 0 0 0
    7871 0 0 0
    7727 0 0 0
    7632 0 0 0
    7471 0 0 0
    7398 0 0 0
    7282 0 0 0
    7306 0 0 0
    7203 0 0 0
    7176 0 0 0
    7023 0 0 0
    6962 0 0 0
    6858 0 0 0
    6721 0 0 0
    6707 0 0 0
    6592 0 0 0
    6422 0 0 0
    6401 0 0 0
    6419 0 0 0
    6445 0 0 0
    6225 0 0 0
    6158 0 0 0
    6157 0 0 0
    5934 0 0 0
    6071 0 0 0
    6106 0 0 0
    5857 0 0 0
    5644 0 0 0
    5726 0 0 0
    5622 0 0 0
    5488 0 0 0
    5611 0 0 0
    5606 0 0 0
    5511 0 0 0
    5318 0 0 0
    5233 0 0 0
    5306 0 0 0
    5195 0 0 0
    5136 0 0 0
    5196 0 0 0
    5167 0 0 0
    5061 0 0 0
    5004 0 0 0
    4920 0 0 0
    4915 0 0 0
    4806 0 0 0
    4889 0 0 0
    4794 0 0 0
    4703 0 0 0
    4663 0 0 0
    4629 0 0 0
    4637 0 0 0
    4547 0 0 0
    4464 0 0 0
    4582 0 0 0
    4477 0 0 0
    4430 0 0 0
    4588 0 0 0
    4285 0 0 0
    4472 0 0 0
    4328 0 0 0
    4171 0 0 0
    4084 0 0 0
    4174 0 0 0
    4243 0 0 0
    4090 0 0 0
    4108 0 0 0
    4095 0 0 0
    4034 0 0 0
    3976 0 0 0
    3935 0 0 0
    4028 0 0 0
    3871 0 0 0
    3916 0 0 0
    3924 0 0 0
    3910 0 0 0
    3809 0 0 0
    3758 0 0 0
    3767 0 0 0
    3749 0 0 0
    3741 0 0 0
    3682 0 0 0
    3613 0 0 0
    3710 0 0 0
    3639 0 0 0
    3584 0 0 0
    3581 0 0 0
    3512 0 0 0
    3513 0 0 0
    3524 0 0 0
    3633 0 0 0
    3534 0 0 0
    3466 0 0 0
    3395 0 0 0
    3400 0 0 0
    3337 0 0 0
    3432 0 0 0
    3433 0 0 0
    3316 0 0 0
    3290 0 0 0
    3326 0 0 0
    3358 0 0 0
    3427 0 0 0
    3227 0 0 0
    3120 0 0 0
    3268 0 0 0
    3190 0 0 0
    3128 0 0 0
    3237 0 0 0
    3186 0 0 0
    3101 0 0 0
    3079 0 0 0
    3110 0 0 0
    3119 0 0 0
    3102 0 0 0
    3037 0 0 0
    3063 0 0 0
    2984 0 0 0
    2984 0 0 0
    2878 0 0 0
    2996 0 0 0
    2987 0 0 0
    2964 0 0 0
    2977 0 0 0
    2973 0 0 0
    2979 0 0 0
    2888 0 0 0
    2843 0 0 0
    2953 0 0 0
    2830 0 0 0
    2845 0 0 0
    2830 0 0 0
    2895 0 0 0
    2837 0 0 0
    2703 0 0 0
    2761 0 0 0
    2813 0 0 0
    2844 0 0 0
    2862 0 0 0
    2757 0 0 0
    2759 0 0 0
    2769 0 0 0
    2713 0 0 0
    2655 0 0 0
    2752 0 0 0
    2687 0 0 0
    2733 0 0 0
    2695 0 0 0
    2656 0 0 0
    2780 0 0 0
    2729 0 0 0
    2599 0 0 0
    2658 0 0 0
    2668 0 0 0
    2614 0 0 0
    2680 0 0 0
    2657 0 0 0
    2709 0 0 0
    2635 0 0 0
    2595 0 0 0
    2563 0 0 0
    2474 0 0 0
    2535 0 0 0
    2570 0 0 0
    2520 0 0 0
    2567 0 0 0
    2515 0 0 0
    2591 0 0 0
    2488 0 0 0
    2482 0 0 0
    2533 0 0 0
    2525 0 0 0
    2530 0 0 0
    2541 0 0 0
    2617 0 0 0
    2522 0 0 0
    2572 0 0 0
    2472 0 0 0
    2519 0 0 0
    2471 0 0 0
    2520 0 0 0
    2496 0 0 0
    2468 0 0 0
    2468 0 0 0
    2565 0 0 0
    2484 0 0 0
    2415 0 0 0
    2501 0 0 0
    2497 0 0 0
    2366 0 0 0
    2456 0 0 0
    2416 0.000413907 1760.41696 1925.27876
    2487 0.000402091 1759.99889 1927.59533
    2295 0.00043573 1759.58098 1929.98353
    2366 0.000422654 1759.16323 1932.45112
    2379 0.000420345 1758.74564 1935.00189
    2410 0.000414938 1758.32821 1937.62086
    2386 0.000419111 1757.91094 1940.32239
    2369 0.000422119 1757.49383 1943.12596
    2389 0.000418585 1757.07688 1946.00228
    2403 0.000416146 1756.66009 1948.97102
    2399 0.00041684 1756.24347 1952.03569
    2510 0.000398406 1755.82701 1955.20175
    2361 0.000423549 1755.41071 1958.47088
    2403 0.000416146 1754.99457 1961.87944
    2498 0.00040032 1754.5786 1965.36733
    2433 0.000411015 1754.1628 1969.08371
    2453 0.000407664 1753.74716 1972.80996
    2461 0.000406339 1753.33168 1976.68898
    2308 0.000433276 1752.91638 1980.67397
    2369 0.000422119 1752.50124 1984.79656
    2423 0.000412712 1752.08627 1989.06286
    2385 0.000419287 1751.67146 1993.47902
    2430 0.000411523 1751.25683 1998.05187
    2319 0.00043122 1750.84237 2002.7885
    2465 0.00040568 1750.42807 2007.7447
    2482 0.000402901 1750.01395 2012.84828
    2417 0.000413736 1749.6 2018.12885
    2427 0.000412031 1749.18622 2023.6002
    2469 0.000405022 1748.77262 2029.28571
    2474 0.000404204 1748.35918 2035.17956
    2511 0.000398248 1747.94593 2041.30045
    2548 0.000392465 1747.53284 2047.66251
    2472 0.000404531 1747.11994 2054.27819
    2457 0.000407 1746.70721 2061.1529
    2521 0.000396668 1746.29466 2068.30586
    2599 0.000384763 1745.88228 2075.75202
    2569 0.000389257 1745.47009 2083.50816
    2603 0.000384172 1745.05807 2091.59072
    2599 0.000384763 1744.64624 2100.01908
    2678 0.000373413 1744.23458 2108.81319
    2494 0.000400962 1743.82311 2117.9952
    2712 0.000368732 1743.41182 2127.5885
    2640 0.000378788 1743.00071 2137.61851
    2674 0.000373972 1742.58979 2148.11311
    2783 0.000359324 1742.17905 2159.10213
    2732 0.000366032 1741.7685 2170.61881
    2817 0.000354988 1741.35814 2182.69908
    2962 0.00033761 1740.94796 2195.38173
    2858 0.000349895 1740.53797 2208.71056
    2957 0.000338181 1740.12817 2222.73282
    2948 0.000339213 1739.71856 2237.50098
    2999 0.000333444 1739.30915 2253.0729
    2981 0.000335458 1738.89992 2269.51348
    3058 0.000327011 1738.49089 2286.8949
    3081 0.00032457 1738.08205 2305.29776
    3085 0.000324149 1737.67341 2324.81286
    3302 0.000302847 1737.26496 2345.54391
    3335 0.00029985 1736.85671 2367.6075
    3339 0.000299491 1736.44866 2391.1372
    3414 0.000292912 1736.04081 2416.28734
    3475 0.00028777 1735.63315 2443.24019
    3668 0.000272628 1735.2257 2472.19891
    3699 0.000270343 1734.81845 2503.41386
    3708 0.000269687 1734.4114 2537.17796
    3903 0.000256213 1734.00456 2573.84814
    3963 0.000252334 1733.59792 2613.85732
    4013 0.00024919 1733.19149 2657.74468
    4178 0.000239349 1732.78526 2706.19418
    4302 0.00023245 1732.37925 2760.10182
    4411 0.000226706 1731.97344 2820.67162
    4491 0.000222668 1731.56785 2889.60169
    4593 0.000217723 1731.16246 2969.26861
    4747 0.000210659 1730.75729 3063.09395
    5021 0.000199164 1730.35234 3175.85402
    4978 0.000200884 1729.9476 3313.87519
    5170 0.000193424 1729.54307 3484.77688
    5253 0.000190367 1729.13877 3695.57717
    5634 0.000177494 1728.73468 3946.13332
    5717 0.000174917 1728.33082 4217.74122
    5930 0.000168634 1727.92718 4478.61969
    6119 0.000163425 1727.52376 4729.32014
    6167 0.000162153 1727.12056 5015.9848
    6575 0.000152091 1726.71759 5377.87462
    6802 0.000147016 1726.31485 5827.39086
    7148 0.000139899 1725.91233 6347.78893
    7497 0.000133387 1725.51005 6856.20446
    7740 0.000129199 1725.108 7260.81985
    7853 0.00012734 1724.70618 7609.50339
    8365 0.000119546 1724.30459 8027.93087
    8609 0.000116158 1723.90324 8570.44726
    8997 0.000111148 1723.50213 9238.36435
    9298 0.00010755 1723.10125 9963.52939
    9824 0.000101792 1722.70062 10572.31557
    10348 0.000096637 1722.30023 11016.97046
    10933 0.000091466 1721.90008 11486.57013
    11298 0.000088511 1721.50017 12128.36797
    11975 0.000083507 1721.10052 12954.1782
    12349 0.000080978 1720.7011 13897.76865
    13112 0.000076266 1720.30194 14741.5861
    13807 0.000072427 1719.90303 15348.38324
    14356 0.000069657 1719.50438 15944.465
    15472 0.000064633 1719.10598 16778.53427
    16350 0.000061162 1718.70783 17866.8264
    17224 0.000058059 1718.30994 19084.35615
    18172 0.00005503 1717.91231 20150.81892
    19151 0.000052217 1717.51494 20955.95989
    20111 0.000049724 1717.11784 21846.77857
    21118 0.000047353 1716.721 23105.99763
    22690 0.000044072 1716.32443 24654.00726
    23974 0.000041712 1715.92812 26199.35473
    25723 0.000038876 1715.53209 27455.406
    27093 0.00003691 1715.13633 28650.82866
    29111 0.000034351 1714.74084 30282.04869
    30698 0.000032575 1714.34563 32362.4274
    32886 0.000030408 1713.9507 34473.80662
    34968 0.000028598 1713.55605 36293.4549
    37693 0.00002653 1713.16167 38173.5529
    39922 0.000025049 1712.76759 40704.94341
    42757 0.000023388 1712.37379 43729.27681
    46343 0.000021578 1711.98027 46632.51601
    49230 0.000020313 1711.58705 49455.92099
    53737 0.000018609 1711.19412 52981.04017
    58301 0.000017152 1710.80149 57330.02122
    62694 0.00001595 1710.40915 61811.00977
    69189 0.000014453 1710.01711 66527.56808
    74412 0.000013439 1709.62537 72256.78151
    81180 0.000012318 1709.23393 78708.49915
    87668 0.000011407 1708.8428 85234.48685
    94265 0.000010608 1708.45198 91790.39051
    97215 0.000010286 1708.06146 97340.96334
    97808 0.000010224 1707.67126 99861.59729
    93818 0.000010659 1707.28138 97543.03456
    86510 0.000011559 1706.89181 90011.96851
    76996 0.000012988 1706.50256 79063.01828
    65946 0.000015164 1706.11363 66696.8207
    55112 0.000018145 1705.72502 54182.68221
    45074 0.000022186 1705.33675 42844.36465
    35642 0.000028057 1704.9488 33641.67487
    28597 0.000034969 1704.56118 26681.39478
    22921 0.000043628 1704.1739 21571.48478
    18530 0.000053967 1703.78695 17833.17128
    15884 0.000062956 1703.40035 15066.85531
    13502 0.000074063 1703.01408 12978.66956
    11904 0.000084005 1702.62817 11365.17684
    10602 0.000094322 1702.24259 10089.40035
    9209 0.000108589 1701.85737 9059.97974
    8422 0.000118737 1701.47251 8215.10017
    7814 0.000127975 1701.08799 7511.94413
    7315 0.000136705 1700.70384 6919.82316
    6721 0.000148787 1700.32005 6416.16687
    6175 0.000161943 1699.93662 5983.9207
    5844 0.000171116 1699.55356 5610.01873
    5515 0.000181324 1699.17087 5284.30439
    5416 0.000184638 1698.78855 4998.64248
    4923 0.000203128 1698.40661 4746.65141
    4590 0.000217865 1698.02505 4523.1668
    4424 0.00022604 1697.64387 4323.972
    4268 0.000234302 1697.26308 4145.62164
    4167 0.000239981 1696.88267 3985.252
    3979 0.000251319 1696.50265 3840.49192
    3824 0.000261506 1696.12304 3709.34134
    3646 0.000274273 1695.74381 3590.12329
    3615 0.000276625 1695.36499 3481.40512
    3483 0.000287109 1694.98658 3381.97168
    3498 0.000285878 1694.60857 3290.77732
    3375 0.000296296 1694.23097 3206.91873
    3180 0.000314465 1693.85379 3129.6184
    3121 0.00032041 1693.47702 3058.1993
    3193 0.000313185 1693.10068 2992.06756
    3082 0.000324465 1692.72476 2930.71255
    2999 0.000333444 1692.34928 2873.66537
    2966 0.000337154 1691.97422 2820.53126
    2784 0.000359195 1691.5996 2770.95391
    2758 0.000362582 1691.22541 2724.61566
    2824 0.000354108 1690.85167 2681.23626
    2761 0.000362188 1690.47838 2640.56544
    2816 0.000355114 1690.10554 2602.37773
    2628 0.000380518 1689.73315 2566.47106
    2584 0.000386997 1689.36122 2532.66399
    2640 0.000378788 1688.98975 2500.79249
    2553 0.000391696 1688.61875 2470.70991
    2486 0.000402253 1688.24822 2442.29449
    2441 0.000409668 1687.87816 2415.39961
    2505 0.000399202 1687.50858 2389.94014
    2499 0.00040016 1687.13948 2365.78879
    2393 0.000417885 1686.77086 2342.86702
    2520 0.000396825 1686.40274 2321.09168
    2314 0.000432152 1686.03511 2300.38594
    2369 0.000422119 1685.66798 2280.67872
    2384 0.000419463 1685.30135 2261.90581
    2269 0.000440723 1684.93523 2244.00809
    2327 0.000429738 1684.56962 2226.93028
    2248 0.00044484 1684.20452 2210.62247
    2299 0.000434972 1683.83995 2195.03714
    2223 0.000449843 1683.4759 2180.13199
    2253 0.000443853 1683.11237 2165.87346
    2187 0.000457247 1682.74938 2152.21086
    2158 0.000463392 1682.38693 2139.11686
    2120 0.000471698 1682.02503 2126.56175
    2172 0.000460405 1681.66367 2114.5113
    2058 0.000485909 1681.30286 2102.94054
    2167 0.000461467 1680.94261 2091.83371
    2110 0.000473934 1680.58292 2081.14567
    2158 0.000463392 1680.22379 2070.8648
    2146 0.000465983 1679.86524 2060.97668
    2061 0.000485201 1679.50727 2051.44804
    2035 0.0004914 1679.14988 2042.2675
    2067 0.000483793 1678.79307 2033.41783
    2067 0.000483793 1678.43685 2024.88258
    2025 0.000493827 1678.08123 2016.64696
    2028 0.000493097 1677.72621 2008.69636
    2042 0.000489716 1677.3718 2001.01752
    1973 0.000506842 1677.018 1993.5987
    2029 0.000492854 1676.66482 1986.42602
    2001 0.00049975 1676.31226 1979.48947
    1975 0.000506329 1675.96033 1972.77824
    2002 0.0004995 1675.60904 1966.28264
    1984 0.000504032 1675.25838 1959.99306
    1994 0.000501505 1674.90837 1953.90132
    2025 0.000493827 1674.559 1948.11183
    1864 0.000536481 1674.2103 1942.38887
    1909 0.000523834 1673.86225 1936.83916
    1859 0.000537924 1673.51488 1931.45545
    1901 0.000526039 1673.16817 1926.23226
    1864 0.000536481 1672.82215 1921.16121
    1842 0.000542888 1672.47681 1916.24093
    1840 0.000543478 1672.13216 1911.45726
    1862 0.000537057 1671.78821 1906.80897
    1858 0.000538213 1671.44496 1902.29092
    1793 0.000557724 1671.10242 1897.89872
    1827 0.000547345 1670.7606 1893.6266
    1813 0.000551572 1670.4195 1889.47111
    1824 0.000548246 1670.07913 1885.42678
    1842 0.000542888 1669.73949 1881.49022
    1786 0.00055991 1669.40059 1877.65753
    1805 0.000554017 1669.06244 1873.982
    1820 0.000549451 1668.72504 1870.34594
    1796 0.000556793 1668.3884 1866.80325
    1746 0.000572738 1668.05253 1863.35038
    1822 0.000548847 1667.71743 1859.98446
    1787 0.000559597 1667.38311 1856.70246
    1750 0.000571429 1667.04958 1853.50156
    1800 0.000555556 1666.71684 1850.37925
    1657 0.0006035 1666.38491 1847.333
    1738 0.000575374 1666.05377 1844.35986
    1830 0.000546448 1665.72346 1841.45786
    1761 0.000567859 1665.39397 1838.62463
    1772 0.000564334 1665.0653 1835.85814
    1740 0.000574713 1664.73747 1833.15618
    1670 0.000598802 1664.41049 1830.51691
    1730 0.000578035 1664.08435 1827.93829
    1688 0.000592417 1663.75907 1825.41857
    1742 0.000574053 1663.43465 1822.96023
    1707 0.000585823 1663.11112 1820.5532
    1696 0.000589623 1662.78846 1818.19997
    1723 0.000580383 1662.46668 1815.89944
    1722 0.00058072 1662.14581 1813.64952
    1650 0.000606061 1661.82583 1811.44909
    1720 0.000581395 1661.50676 1809.29666
    1631 0.000613121 1661.18862 1807.191
    1664 0.000600962 1660.87141 1805.1309
    1657 0.0006035 1660.55512 1803.11514
    1726 0.000579374 1660.23978 1801.14248
    1677 0.000596303 1659.92539 1799.21189
    1670 0.000598802 1659.61195 1797.32278
    1581 0.000632511 1659.29949 1795.4731
    1719 0.000581734 1658.988 1793.66242
    1709 0.000585138 1658.6775 1791.88982
    1692 0.000591017 1658.36797 1790.20947
    1646 0.000607533 1658.05946 1788.5102
    1592 0.000628141 1657.75195 1786.84635
    1634 0.000611995 1657.44547 1785.27898
    1704 0.000586854 1657.14001 1783.68366
    1699 0.000588582 1656.83558 1782.12135
    1651 0.000605694 1656.53219 1780.5914
    1624 0.000615764 1656.22986 1779.09309
    1643 0.000608643 1655.92859 1777.62582
    1657 0.0006035 1655.62839 1776.18894
    1598 0.000625782 1655.32928 1774.78186
    1646 0.000607533 1655.03124 1773.40402
    1658 0.000603136 1654.73431 1772.05549
    1635 0.000611621 1654.43848 1770.73456
    1607 0.000622278 1654.14377 1769.44314
    1691 0.000591366 1653.85019 1768.20961
    1583 0.000631712 1653.55774 1766.96995
    1633 0.00061237 1653.26643 1765.75653
    1658 0.000603136 1652.97628 1764.59845
    1687 0.000592768 1652.68729 1763.43621
    1676 0.000596659 1652.39949 1762.29905
    1627 0.000614628 1652.11286 1761.18649
    1637 0.000610874 1651.82742 1760.09825
    1651 0.000605694 1651.54319 1759.03402
    1574 0.000635324 1651.26017 1757.99349
    1610 0.000621118 1650.97837 1756.97637
    1653 0.000604961 1650.69781 1755.98245
    1621 0.000616903 1650.41849 1755.01194
    1629 0.000613874 1650.14043 1754.06841
    1497 0.000668003 1649.86363 1753.14247
    1637 0.000610874 1649.58809 1752.23877
    1540 0.000649351 1649.31386 1751.35754
    1662 0.000601685 1649.04091 1750.61874
    1610 0.000621118 1648.76928 1749.78115
    1661 0.000602047 1648.49896 1748.96523
    1521 0.000657462 1648.22996 1748.17089
    1617 0.000618429 1647.96231 1747.39799
    1642 0.000609013 1647.696 1746.6465
    1617 0.000618429 1647.43106 1745.91767
    1601 0.00062461 1647.16748 1745.20891
    1598 0.000625782 1646.9053 1744.52147
    1581 0.000632511 1646.64451 1743.91573
    1574 0.000635324 1646.38512 1743.27111
    1550 0.000645161 1646.12714 1742.64789
    1590 0.000628931 1645.8706 1742.04619
    1578 0.000633714 1645.61549 1741.46608
    1597 0.000626174 1645.36184 1740.90767
    1573 0.000635728 1645.10965 1740.37114
    1615 0.000619195 1644.85894 1739.85786
    1521 0.000657462 1644.60972 1739.36557
    1600 0.000625 1644.36199 1738.89572
    1611 0.000620732 1644.11577 1738.44856
    1572 0.000636132 1643.87108 1738.02538
    1585 0.000630915 1643.62792 1737.62675
    1565 0.000638978 1643.3863 1737.24948
    1635 0.000611621 1643.14624 1736.90105
    1562 0.000640205 1642.90776 1736.61778
    1602 0.00062422 1642.67086 1736.39567
    1608 0.000621891 1642.43556 1736.1173
    1595 0.000626959 1642.20187 1735.86483
    1519 0.000658328 1641.9698 1735.63888
    1554 0.000643501 1641.73935 1735.44011
    1565 0.000638978 1641.51056 1735.26919
    1571 0.000636537 1641.28343 1735.12691
    1545 0.000647249 1641.05797 1735.01405
    1597 0.000626174 1640.83421 1734.93151
    1591 0.000628536 1640.61213 1734.88026
    1620 0.000617284 1640.39177 1734.86344
    1606 0.000622665 1640.17312 1734.8779
    1563 0.000639795 1639.95623 1734.92707
    1533 0.000652316 1639.74108 1735.01254
    1668 0.00059952 1639.52771 1735.13496
    1498 0.000667557 1639.31611 1735.29624
    1502 0.000665779 1639.10631 1735.49813
    1620 0.000617284 1638.89829 1735.78202
    1621 0.000616903 1638.69211 1736.0929
    1554 0.000643501 1638.48778 1736.42808
    1578 0.000633714 1638.28529 1736.81382
    1575 0.000634921 1638.08465 1737.25123
    1610 0.000621118 1637.88588 1737.74024
    1513 0.000660939 1637.68901 1738.28619
    1588 0.000629723 1637.49405 1738.89247
    1580 0.000632911 1637.301 1739.56258
    1573 0.000635728 1637.10989 1740.30043
    1595 0.000626959 1636.92073 1741.11035
    1604 0.000623441 1636.73351 1741.99705
    1616 0.000618812 1636.54829 1742.96699
    1617 0.000618429 1636.36505 1744.0237
    1609 0.000621504 1636.18382 1745.17482
    1635 0.000611621 1636.00461 1746.42711
    1658 0.000603136 1635.82745 1747.78876
    1575 0.000634921 1635.65233 1749.26886
    1608 0.000621891 1635.47926 1750.87694
    1503 0.000665336 1635.30828 1752.62444
    1623 0.000616143 1635.13941 1754.73551
    1596 0.000626566 1634.97265 1756.80213
    1614 0.000619579 1634.808 1759.05191
    1563 0.000639795 1634.64551 1761.50352
    1593 0.000627746 1634.48516 1764.17833
    1642 0.000609013 1634.32699 1767.10176
    1644 0.000608273 1634.17101 1770.30313
    1674 0.000597372 1634.01725 1773.81713
    1676 0.000596659 1633.8657 1777.68584
    1693 0.000590667 1633.71638 1781.95599
    1661 0.000602047 1633.56931 1786.79412
    1676 0.000596659 1633.42453 1792.06306
    1701 0.000587889 1633.28203 1797.96019
    1762 0.000567537 1633.14182 1804.60461
    1838 0.00054407 1633.00393 1812.15549
    1855 0.000539084 1632.86836 1820.8324
    1755 0.000569801 1632.73515 1830.94513
    1799 0.000555864 1632.60431 1842.92921
    1814 0.000551268 1632.47585 1857.38394
    1860 0.000537634 1632.34979 1875.08839
    1893 0.000528262 1632.22615 1896.98381
    1890 0.000529101 1632.10494 1924.03618
    1928 0.000518672 1631.98616 1956.93773
    2035 0.0004914 1631.86986 1994.25617
    1938 0.000515996 1631.75605 2032.92694
    2021 0.000494805 1631.64473 2070.96622
    1955 0.000511509 1631.53594 2112.88177
    2130 0.000469484 1631.42969 2166.62743
    2182 0.000458295 1631.32596 2236.33185
    2218 0.000450857 1631.22481 2318.06874
    2223 0.000449843 1631.12627 2399.19762
    2285 0.000437637 1631.03032 2467.22495
    2436 0.000410509 1630.93699 2527.8983
    2405 0.0004158 1630.8463 2603.85834
    2518 0.000397141 1630.75826 2711.57523
    2615 0.000382409 1630.67289 2845.29101
    2757 0.000362713 1630.59022 2977.50786
    2854 0.000350385 1630.51026 3082.65182
    3045 0.000328407 1630.43302 3173.24268
    3066 0.000326158 1630.35857 3293.0132
    3354 0.000298151 1630.28681 3468.64129
    3541 0.000282406 1630.21788 3680.32755
    3706 0.000269833 1630.15174 3875.7589
    3903 0.000256213 1630.0884 4037.04412
    4143 0.000241371 1630.02792 4218.58143
    4448 0.00022482 1629.97029 4478.27042
    4555 0.000219539 1629.9155 4803.50681
    5076 0.000197006 1629.86363 5128.43669
    5596 0.000178699 1629.81467 5440.29172
    5962 0.000167729 1629.76863 5806.29996
    6480 0.000154321 1629.72555 6249.02698
    6872 0.000145518 1629.68542 6699.93781
    7308 0.000136836 1629.64829 7089.32218
    7562 0.00013224 1629.61414 7363.03214
    7403 0.00013508 1629.58302 7428.71391
    6841 0.000146177 1629.55494 7211.40938
    6526 0.000153233 1629.52992 6758.65059
    5951 0.000168039 1629.50798 6223.15352
    5540 0.000180505 1629.48916 5697.2419
    5202 0.000192234 1629.47341 5164.49456
    4575 0.000218579 1629.46081 4600.92271
    4098 0.000244021 1629.45138 4042.0673
    3501 0.000285633 1629.44511 3550.92146
    3212 0.000311333 1629.44205 3159.03269
    2849 0.000351 1629.44221 2862.22716
    2583 0.000387147 1629.44556 2641.89611
    2422 0.000412882 1629.45217 2478.6858
    2343 0.000426803 1629.4621 2356.54415
    2274 0.000439754 1629.4753 2263.44003
    2130 0.000469484 1629.49179 2190.8524
    2117 0.000472367 1629.51159 2132.9938
    2035 0.0004914 1629.53478 2085.98112
    2059 0.000485673 1629.56132 2047.18453
    2029 0.000492854 1629.59126 2014.8282
    2071 0.000482859 1629.62459 1987.53529
    1959 0.000510465 1629.66137 1964.31709
    1945 0.000514139 1629.70159 1944.46323
    1929 0.000518403 1629.74524 1927.39633
    1833 0.000545554 1629.79242 1912.66455
    1899 0.000526593 1629.8431 1899.90809
    1835 0.000544959 1629.89732 1888.83647
    1852 0.000539957 1629.95507 1879.21637
    1852 0.000539957 1630.01639 1870.85544
    1808 0.000553097 1630.08127 1863.59686
    1889 0.000529381 1630.14978 1857.31134
    1836 0.000544662 1630.22194 1851.8908
    1812 0.000551876 1630.29773 1847.26826
    1833 0.000545554 1630.3772 1843.32503
    1879 0.000532198 1630.46033 1840.02084
    1807 0.000553403 1630.54718 1837.30421
    1840 0.000543478 1630.63776 1835.13277
    1826 0.000547645 1630.73211 1833.47146
    1805 0.000554017 1630.83023 1832.2922
    1823 0.000548546 1630.93212 1831.60692
    1832 0.000545852 1631.03782 1831.32959
    1778 0.00056243 1631.14737 1831.48285
    1779 0.000562114 1631.26077 1832.05908
    1833 0.000545554 1631.37802 1833.05561
    1831 0.00054615 1631.49917 1834.47328
    1816 0.000550661 1631.62424 1836.3173
    1792 0.000558036 1631.75325 1838.59792
    1872 0.000534188 1631.8862 1841.33107
    1839 0.000543774 1632.0231 1844.53369
    1881 0.000531632 1632.16403 1848.23221
    1825 0.000547945 1632.30896 1852.45798
    1879 0.000532198 1632.45793 1857.25007
    1920 0.000520833 1632.61092 1862.65376
    1861 0.000537346 1632.76805 1868.72632
    1921 0.000520562 1632.92923 1875.53575
    1892 0.000528541 1633.09455 1883.16541
    2015 0.000496278 1633.26401 1891.71355
    2057 0.000486145 1633.43763 1901.304
    1943 0.000514668 1633.61544 1912.10614
    2075 0.000481928 1633.79743 1924.27906
    2085 0.000479616 1633.98366 1938.0908
    2113 0.000473261 1634.17407 1953.87349
    2090 0.000478469 1634.36879 1972.08413
    2159 0.000463177 1634.5678 1993.33873
    2306 0.000433651 1634.7711 2018.47649
    2296 0.00043554 1634.97869 2048.61766
    2250 0.000444444 1635.19066 2085.17336
    2368 0.000422297 1635.407 2129.82983
    2397 0.000417188 1635.62774 2184.33497
    2371 0.000421763 1635.85289 2249.82568
    2562 0.00039032 1636.08241 2325.34605
    2675 0.000373832 1636.3164 2406.55935
    2683 0.000372717 1636.55487 2489.78461
    2828 0.000353607 1636.79782 2580.00333
    2986 0.000334896 1637.04528 2690.16662
    3078 0.000324886 1637.29726 2830.5397
    3257 0.000307031 1637.55381 2999.39271
    3269 0.000305904 1637.81491 3177.37188
    3514 0.000284576 1638.08059 3337.09451
    3814 0.000262192 1638.35084 3476.15536
    3864 0.000258799 1638.62579 3630.66294
    4098 0.000244021 1638.90535 3841.85141
    4267 0.000234357 1639.18956 4121.4225
    4525 0.000220994 1639.47848 4438.67421
    4909 0.000203707 1639.77214 4737.25807
    5139 0.00019459 1640.0705 4995.68685
    5552 0.000180115 1640.37361 5264.41528
    6107 0.000163747 1640.68151 5612.98937
    6597 0.000151584 1640.99418 6056.79283
    6911 0.000144697 1641.31168 6551.33913
    7778 0.000128568 1641.63399 7065.15375
    8378 0.00011936 1641.96118 7621.90406
    8989 0.000111247 1642.29314 8239.03257
    9765 0.000102407 1642.63006 8887.93055
    10514 0.000095111 1642.9719 9537.15296
    10857 0.000092106 1643.3186 10171.46148
    10989 0.000091 1643.67031 10689.06022
    10955 0.000091283 1644.02702 10886.60006
    10681 0.000093624 1644.38867 10643.5472
    9964 0.000100361 1644.75531 10046.4109
    9184 0.000108885 1645.12695 9300.93883
    8478 0.000117952 1645.50368 8543.60238
    7773 0.00012865 1645.88546 7792.59809
    7018 0.000142491 1646.2723 7015.18298
    6239 0.000160282 1646.66428 6195.00379
    5515 0.000181324 1647.06137 5386.58861
    4851 0.000206143 1647.46358 4671.95563
    4228 0.000236518 1647.87096 4091.50889
    3843 0.000260213 1648.28352 3641.65417
    3469 0.000288268 1648.70125 3300.03045
    3106 0.000321958 1649.12415 3041.85838
    2955 0.000338409 1649.55233 2845.63428
    2748 0.000363901 1649.98577 2694.37864
    2606 0.00038373 1650.4244 2575.72759
    2600 0.000384615 1650.86839 2480.84385
    2374 0.00042123 1651.31768 2403.60475
    2360 0.000423729 1651.77229 2339.7814
    2302 0.000434405 1652.23221 2286.41325
    2159 0.000463177 1652.69752 2241.37252
    2244 0.000445633 1653.1682 2203.08432
    2259 0.000442674 1653.64426 2170.34747
    2185 0.000457666 1654.12572 2142.23037
    2104 0.000475285 1654.61257 2117.99634
    2077 0.000481464 1655.1049 2097.05898
    1981 0.000504796 1655.60271 2078.94397
    2044 0.000489237 1656.10608 2063.26558
    2040 0.000490196 1656.61482 2049.74974
    2097 0.000476872 1657.12905 2038.05165
    2054 0.000486855 1657.64886 2027.99705
    2021 0.000494805 1658.17421 2019.42724
    1994 0.000501505 1658.70514 2012.14813
    1949 0.000513084 1659.24157 2006.05559
    2052 0.000487329 1659.78362 2001.04363
    2028 0.000493097 1660.33135 1997.0241
    2054 0.000486855 1660.88466 1993.92221
    1906 0.000524659 1661.44358 1991.67623
    1819 0.000549753 1662.00822 1990.23447
    1908 0.000524109 1662.57849 1989.55528
    1988 0.000503018 1663.15448 1989.60433
    1932 0.000517598 1663.73614 1990.36924
    2018 0.00049554 1664.32346 1991.80218
    1892 0.000528541 1664.91662 1993.90429
    1940 0.000515464 1665.51547 1996.66978
    1945 0.000514139 1666.1201 2000.09051
    1962 0.000509684 1666.73044 2004.1725
    1948 0.000513347 1667.34664 2008.92526
    1894 0.000527983 1667.96863 2014.35916
    1977 0.000505817 1668.59645 2020.49475
    1974 0.000506586 1669.23013 2027.35669
    1954 0.000511771 1669.86959 2034.97704
    2094 0.000477555 1670.51496 2043.39367
    1997 0.000500751 1671.16618 2052.65284
    1982 0.000504541 1671.82331 2062.81086
    2014 0.000496524 1672.4863 2073.93533
    2053 0.000487092 1673.15523 2086.10823
    2043 0.000489476 1673.83009 2099.42844
    2053 0.000487092 1674.51088 2114.01602
    1977 0.000505817 1675.19758 2130.0125
    2012 0.000497018 1675.89021 2147.57349
    2117 0.000472367 1676.58889 2166.87367
    2106 0.000474834 1677.29355 2188.07703
    2108 0.000474383 1678.00414 2211.25642
    2236 0.000447227 1678.72076 2236.42261
    2254 0.000443656 1679.44345 2263.68791
    2354 0.000424809 1680.17215 2293.54427
    2299 0.000434972 1680.90691 2326.75525
    2349 0.000425713 1681.64771 2364.00163
    2353 0.000424989 1682.39453 2405.62163
    2417 0.000413736 1683.1475 2451.45912
    2487 0.000402091 1683.90652 2501.20608
    2529 0.000395413 1684.67161 2555.50662
    2607 0.000383583 1685.44275 2616.49571
    2684 0.000372578 1686.22004 2686.77603
    2934 0.000340832 1687.00351 2768.24935
    2849 0.000351 1687.79304 2861.59947
    2913 0.000343289 1688.58877 2967.16043
    2976 0.000336022 1689.39058 3087.23035
    3253 0.000307409 1690.19852 3227.24752
    3359 0.000297708 1691.01267 3393.25891
    3464 0.000288684 1691.83301 3588.96999
    3653 0.000273748 1692.65952 3815.47428
    3860 0.000259067 1693.49221 4072.54844
    4117 0.000242895 1694.33109 4358.92314
    4256 0.000234962 1695.17616 4667.02212
    4471 0.000223664 1696.02747 4982.43425
    4689 0.000213265 1696.88497 5294.35724
    5131 0.000194894 1697.74861 5608.77472
    5349 0.000186951 1698.61853 5952.13324
    5713 0.000175039 1699.49481 6359.36721
    6194 0.000161447 1700.37715 6855.12071
    6567 0.000152277 1701.26577 7444.35678
    7182 0.000139237 1702.16069 8112.76274
    7654 0.000130651 1703.06173 8829.6509
    8389 0.000119204 1703.96913 9555.82157
    9177 0.000108968 1704.88281 10266.76034
    9785 0.000102197 1705.80271 10982.76681
    10969 0.000091166 1706.72887 11771.23088
    11698 0.000085485 1707.66132 12704.71406
    13037 0.000076705 1708.60006 13806.79611
    14359 0.000069643 1709.54501 15022.10898
    15884 0.000062956 1710.49636 16229.40565
    17416 0.000057418 1711.45378 17301.88625
    18888 0.000052944 1712.41772 18175.96355
    19780 0.000050556 1713.38781 18849.47857
    20383 0.00004906 1714.36416 19298.0631
    20682 0.000048351 1715.34682 19421.28055
    19770 0.000050582 1716.33581 19108.98785
    18918 0.00005286 1717.33097 18358.10948
    17394 0.000057491 1718.33255 17296.68817
    15976 0.000062594 1719.3404 16093.25997
    14669 0.000068171 1720.35452 14852.8804
    13695 0.000073019 1721.37495 13589.62005
    12242 0.000081686 1722.40165 12285.16972
    10932 0.000091475 1723.43459 10959.0153
    9381 0.000106598 1724.47388 9676.65515
    8059 0.000124085 1725.51942 8507.22635
    6924 0.000144425 1726.57129 7490.48258
    5934 0.00016852 1727.62938 6634.02814
    5100 0.000196078 1728.69377 5925.63214
    4566 0.00021901 1729.76429 5344.79443
    4156 0.000240616 1730.84127 4869.74145
    3857 0.000259269 1731.92444 4480.49136
    3679 0.000271813 1733.0139 4159.97829
    3350 0.000298507 1734.10948 3894.18537
    3199 0.000312598 1735.21142 3671.86803
    3072 0.000325521 1736.31961 3484.15666
    2987 0.000334784 1737.4341 3324.15169
    2761 0.000362188 1738.55473 3186.52832
    2815 0.00035524 1739.68168 3067.17046
    2708 0.000369276 1740.8148 2962.8884
    2623 0.000381243 1741.95416 2871.18506
    2612 0.000382848 1743.09971 2790.08488
    2592 0.000385802 1744.25151 2718.00423
    2467 0.000405351 1745.40942 2653.65103
    2433 0.000411015 1746.57364 2595.96265
    2334 0.000428449 1747.74385 2544.06002
    2402 0.00041632 1748.92032 2497.20483
    2359 0.000423908 1750.10297 2454.77356
    2400 0.000416667 1751.29166 2416.23664
    2141 0.000467071 1752.48667 2381.14221
    2296 0.00043554 1753.68778 2349.10313
    2161 0.000462749 1754.89501 2319.78373
    2211 0.000452284 1756.10828 2292.89291
    2140 0.00046729 1757.32771 2268.19295
    2114 0.000473037 1758.55324 2245.43838
    2093 0.000477783 1759.78483 2224.44915
    2072 0.000482625 1761.0225 2205.05612
    2050 0.000487805 1762.26624 2187.11035
    2149 0.000465333 1763.51602 2170.48045
    2003 0.000499251 1764.77184 2155.04894
    2029 0.000492854 1766.03352 2140.7073
    2119 0.000471921 1767.30126 2127.3655
    2064 0.000484496 1768.57508 2114.94032
    2018 0.00049554 1769.85473 2103.35682
    1988 0.000503018 1771.14047 2092.54816
    2048 0.000488281 1772.43213 2082.45353
    2015 0.000496278 1773.72978 2073.02043
    1973 0.000506842 1775.03327 2064.19561
    1978 0.000505561 1776.34266 2055.93551
    2036 0.000491159 1777.65792 2048.20367
    1898 0.00052687 1778.97908 2040.95566
    1928 0.000518672 1780.30602 2034.16088
    1892 0.000528541 1781.63884 2027.78872
    1947 0.000513611 1782.97746 2021.8112
    1824 0.000548246 1784.32184 2016.20227
    1925 0.000519481 1785.67192 2010.9377
    1972 0.000507099 1787.02781 2005.99787
    1874 0.000533618 1788.38945 2001.35917
    1832 0.000545852 1789.75668 1997.00465
    1922 0.000520291 1791.12973 1992.91746
    1889 0.000529381 1792.50844 1989.08172
    2003 0.000499251 1793.89274 1985.48328
    1872 0.000534188 1795.28279 1982.10767
    1848 0.000541126 1796.67842 1978.94292
    1962 0.000509684 1798.07956 1975.97689
    1839 0.000543774 1799.48628 1973.19993
    1860 0.000537634 1800.89846 1970.60016
    1827 0.000547345 1802.31624 1968.16934
    1943 0.000514668 1803.73953 1965.89897
    1847 0.000541419 1805.16822 1963.77963
    1874 0.000533618 1806.60226 1961.80431
    1872 0.000534188 1808.04185 1959.96589
    2037 0.000490918 1809.48674 1958.25773
    1908 0.000524109 1810.93702 1956.67338
    1918 0.000521376 1812.39253 1955.207
    1833 0.000545554 1813.85352 1953.85402
    1847 0.000541419 1815.31969 1952.60838
    1925 0.000519481 1816.79119 1951.46444
    1920 0.000520833 1818.26796 1950.41842
    1885 0.000530504 1819.74977 1949.46563
    1840 0.000543478 1821.23682 1948.60427
    1885 0.000530504 1822.72905 1947.82659
    1824 0.000548246 1824.22636 1947.13081
    1881 0.000531632 1825.72867 1946.51349
    1869 0.000535045 1827.23612 1945.97155
    1895 0.000527704 1828.74857 1945.50277
    1905 0.000524934 1830.26582 1945.10229
    1890 0.000529101 1831.78818 1944.76873
    1893 0.000528262 1833.31551 1944.49871
    1836 0.000544662 1834.8475 1944.28996
    1913 0.000522739 1836.38471 1944.14066
    1837 0.000544366 1837.92655 1944.04811
    1845 0.000542005 1839.4731 1944.01024
    1838 0.00054407 1841.02455 1944.02532
    1810 0.000552486 1842.5806 1944.09107
    1820 0.000549451 1844.14142 1944.20629
    1841 0.000543183 1845.70687 1944.36841
    1841 0.000543183 1847.27691 1944.57614
    1853 0.000539665 1848.85159 1944.8281
    1847 0.000541419 1850.43075 1945.12249
    1854 0.000539374 1852.01442 1945.45922
    1927 0.000518941 1853.6024 1945.85747
    1784 0.000560538 1855.19505 1946.27127
    1844 0.000542299 1856.79197 1946.72209
    1919 0.000521105 1858.39333 1947.20899
    1838 0.00054407 1859.99893 1947.73102
    1913 0.000522739 1861.60891 1948.28674
    1940 0.000515464 1863.22288 1948.87471
    1877 0.000532765 1864.84121 1949.49457
    1880 0.000531915 1866.46369 1950.2061
    1885 0.000530504 1868.0903 1950.88657
    1849 0.000540833 1869.72101 1951.62243
    1916 0.000521921 1871.35568 1952.35982
    1861 0.000537346 1872.99435 1953.12529
    1899 0.000526593 1874.63702 1953.91642
    1863 0.000536769 1876.28355 1954.73323
    1847 0.000541419 1877.93381 1955.57489
    1916 0.000521921 1879.58803 1956.4409
    1872 0.000534188 1881.24618 1957.33064
    1912 0.000523013 1882.90773 1958.243
    1836 0.000544662 1884.57316 1959.17792
    1931 0.000517866 1886.24215 1960.14598
    1862 0.000537057 1887.91466 1961.15396
    1871 0.000534474 1889.59076 1962.15213
    1894 0.000527983 1891.27045 1963.17042
    2056 0.000486381 1892.95355 1964.20823
    1909 0.000523834 1894.64009 1965.26506
    1890 0.000529101 1896.32993 1966.35479
    1872 0.000534188 1898.02315 1967.44805
    1990 0.000502513 1899.71956 1968.5589
    1847 0.000541419 1901.41927 1969.68686
    1863 0.000536769 1903.12194 1970.83149
    1897 0.000527148 1904.82799 1971.99248
    1967 0.000508388 1906.53686 1973.16924
    1849 0.000540833 1908.24882 1974.3752
    1880 0.000531915 1909.96375 1975.58249
    1891 0.000528821 1911.6816 1976.80455
    1925 0.000519481 1913.40235 1978.04143
    1913 0.000522739 1915.12571 1979.29177
    1976 0.000506073 1916.85207 1980.55604
    1969 0.000507872 1918.58103 1981.83365
    1990 0.000502513 1920.31267 1979.39707
    1852 0.000539957 1922.04689 1980.71334
    1896 0.000527426 1923.78373 1982.04081
    1919 0.000521105 1925.52292 1981.51755
    1935 0.000516796 1927.26462 1982.87472
    1894 0.000527983 1929.00873 1984.2435
    1904 0.00052521 1930.75516 1985.62359
    1973 0.000506842 1932.50382 1987.01466
    1893 0.000528262 1934.25454 1988.41641
    2005 0.000498753 1936.00762 1989.82897
    1951 0.000512558 1937.76272 1991.25179
    1923 0.000520021 1939.51989 1992.692
    1936 0.000516529 1941.27893 1994.13473
    1875 0.000533333 1943.04013 1995.58741
    1961 0.000509944 1944.80306 1997.04947
    1987 0.000503271 1946.56783 1998.52111
    1926 0.000519211 1948.33439 2000.01903
    1897 0.000527148 1950.10265 2001.50862
    1958 0.000510725 1951.87244 2003.00694
    1911 0.000523286 1953.64404 2004.51419
    1918 0.000521376 1955.41694 2006.02977
    1926 0.000519211 1957.19138 2007.55397
    1940 0.000515464 1958.96723 2009.0865
    1886 0.000530223 1960.74421 2010.62729
    1899 0.000526593 1962.5226 2012.17613
    1961 0.000509944 1964.3023 2013.73323
    1964 0.000509165 1966.08312 2015.2985
    1997 0.000500751 1967.86497 2016.87244
    1959 0.000510465 1969.64771 2018.4541
    2013 0.000496771 1971.4317 2020.04456
    1923 0.000520021 1973.21636 2021.64358
    1968 0.00050813 1975.00203 2023.26543
    1980 0.000505051 1976.78844 2024.88329
    1924 0.000519751 1978.57552 2026.51125
    1943 0.000514668 1980.36327 2028.15874
    1969 0.000507872 1982.15159 2029.80937
    1905 0.000524934 1983.9404 2031.47248
    1937 0.000516262 1985.72971 2033.15001
    2069 0.000483325 1987.5193 2034.84875
    2009 0.00049776 1989.30928 2036.55479
    2042 0.000489716 1991.09953 2038.27535
    1967 0.000508388 1992.89 2040.01469
    2006 0.000498504 1994.68057 2041.75919
    1946 0.000513875 1996.47112 2043.51238
    1896 0.000527426 1998.26167 2045.27572
    2028 0.000493097 2000.05232 2047.05435
    1943 0.000514668 2001.84267 2048.85526
    2018 0.00049554 2003.63278 2050.68537
    1942 0.000514933 2005.4227 2052.54779
    2044 0.000489237 2007.21228 2054.44
    1915 0.000522193 2009.00144 2056.35301
    2024 0.000494071 2010.79007 2058.27932
    2025 0.000493827 2012.57818 2060.19109
    1974 0.000506586 2014.36565 2062.08833
    2008 0.000498008 2016.15225 2063.96985
    2011 0.000497265 2017.93821 2065.84113
    2000 0.0005 2019.72348 2067.69735
    2015 0.000496278 2021.5077 2069.51755
    2020 0.00049505 2023.29094 2071.2713
    1941 0.000515198 2025.07314 2072.93617
    2080 0.000480769 2026.85425 2074.51345
    2037 0.000490918 2028.63415 2076.02856
    1994 0.000501505 2030.41283 2077.5144
    2024 0.000494071 2032.1903 2078.99615
    2053 0.000487092 2033.96622 2080.48141
    2009 0.00049776 2035.7407 2081.96769
    1978 0.000505561 2037.51363 2083.44489
    2010 0.000497512 2039.28495 2084.91233
    2027 0.00049334 2041.05471 2086.37256
    2073 0.000482393 2042.82241 2087.84294
    2124 0.00047081 2044.58849 2089.33443
    2085 0.000479616 2046.35263 2090.85228
    2015 0.000496278 2048.11486 2092.39772
    2063 0.000484731 2049.87492 2093.96891
    2108 0.000474383 2051.63291 2095.56314
    1975 0.000506329 2053.38866 2097.17703
    2039 0.000490436 2055.14211 2098.80745
    2052 0.000487329 2056.89327 2100.45161
    2053 0.000487092 2058.64214 2102.10714
    2024 0.000494071 2060.38836 2103.77166
    2062 0.000484966 2062.13206 2105.44364
    2164 0.000462107 2063.87313 2107.12399
    2135 0.000468384 2065.6115 2108.80693
    2090 0.000478469 2067.34706 2110.49378
    2108 0.000474383 2069.07975 2112.18352
    2147 0.000465766 2070.80935 2113.87553
    2196 0.000455373 2072.53614 2115.56968
    1971 0.000507357 2074.25983 2117.26612
    2054 0.000486855 2075.98031 2118.96278
    2091 0.00047824 2077.69759 2120.66025
    2205 0.000453515 2079.41149 2122.35813
    2067 0.000483793 2081.122 2124.05685
    2121 0.000471476 2082.8292 2125.75513
    2072 0.000482625 2084.53278 2127.45317
    2184 0.000457875 2086.2327 2129.15093
    2110 0.000473934 2087.92901 2130.84803
    2217 0.00045106 2089.62148 2132.57514
    2142 0.000466853 2091.31017 2134.27702
    2156 0.000463822 2092.99486 2135.97164
    2217 0.00045106 2094.67565 2137.66512
    2097 0.000476872 2096.35238 2139.3573
    2134 0.000468604 2098.02487 2141.048
    2178 0.000459137 2099.69323 2142.7373
    2081 0.000480538 2101.35702 2144.42477
    2128 0.000469925 2103.01669 2146.11076
    2119 0.000471921 2104.67194 2147.79912
    2204 0.000453721 2106.32256 2149.48128
    2253 0.000443853 2107.96872 2151.16157
    2223 0.000449843 2109.61024 2152.83981
    2249 0.000444642 2111.24684 2154.51569
    2212 0.00045208 2112.8788 2156.18992
    2230 0.00044843 2114.50567 2157.87657
    2172 0.000460405 2116.12774 2159.54568
    2298 0.000435161 2117.74465 2161.2121
    2151 0.0004649 2119.35641 2162.8759
    2200 0.000454545 2120.96308 2164.53716
    2294 0.00043592 2122.56443 2166.19565
    2354 0.000424809 2124.16046 2167.85136
    2237 0.000447027 2125.75065 2169.50409
    2220 0.00045045 2127.33581 2171.15405
    2232 0.000448029 2128.91519 2172.8008
    2272 0.000440141 2130.48896 2174.44454
    2321 0.000430849 2132.05707 2176.08522
    2223 0.000449843 2133.61934 2177.72296
    2295 0.00043573 2135.17572 2179.36947
    2152 0.000464684 2136.72615 2181.00042
    2197 0.000455166 2138.27064 2182.63128
    2258 0.00044287 2139.80889 2184.25546
    2166 0.000461681 2141.34101 2185.87626
    2232 0.000448029 2142.86691 2187.49362
    2291 0.000436491 2144.38645 2189.10744
    2191 0.000456413 2145.89953 2190.71772
    2177 0.000459348 2147.40615 2192.32444
    2237 0.000447027 2148.90597 2193.92726
    2175 0.00045977 2150.39971 2195.53427
    2169 0.000461042 2151.8862 2197.13171
    2261 0.000442282 2153.36628 2198.72406
    2223 0.000449843 2154.83939 2200.3126
    2180 0.000458716 2156.30552 2201.89983
    2299 0.000434972 2157.76478 2203.48121
    2234 0.000447628 2159.21696 2205.05898
    2262 0.000442087 2160.66193 2206.63312
    2232 0.000448029 2162.09969 2208.20378
    2200 0.000454545 2163.53025 2209.8615
    2168 0.000461255 2164.95338 2211.42552
    2244 0.000445633 2166.36901 2212.98622
    2241 0.000446229 2167.77727 2214.54732
    2183 0.000458085 2169.17793 2216.109
    2094 0.000477555 2170.57086 2217.66295
    2152 0.000464684 2171.95613 2219.21214
    2143 0.000466636 2173.33329 2220.75874
    2248 0.00044484 2174.7029 2222.30346
    2180 0.000458716 2176.0645 2223.84637
    2111 0.000473709 2177.41827 2225.38817
    2075 0.000481928 2178.76375 2226.92898
    2133 0.000468823 2180.10122 2228.46977
    2117 0.000472367 2181.4303 2230.05447
    2077 0.000481464 2182.75131 2231.59756
    2170 0.000460829 2184.06385 2233.14331
    2174 0.000459982 2185.368 2234.69339
    2074 0.00048216 2186.66368 2236.2495
    2158 0.000463392 2187.95079 2237.81953
    2192 0.000456204 2189.2291 2239.39636
    2142 0.000466853 2190.49883 2240.99024
    2167 0.000461467 2191.75992 2242.60761
    2089 0.000478698 2193.0117 2244.25713
    2098 0.000476644 2194.25502 2245.94845
    2177 0.000459348 2195.48925 2247.69473
    2128 0.000469925 2196.71439 2249.51039
    2123 0.000471032 2197.93067 2251.41035
    2176 0.000459559 2199.13752 2253.40258
    2055 0.000486618 2200.33528 2255.48208
    2089 0.000478698 2201.52372 2257.61864
    2179 0.000458926 2202.70268 2259.78309
    2102 0.000475737 2203.87231 2262.00316
    2136 0.000468165 2205.03234 2264.37542
    2109 0.000474158 2206.183 2267.0177
    2019 0.000495295 2207.32383 2269.99799
    2136 0.000468165 2208.45505 2273.2514
    2076 0.000481696 2209.57645 2276.64684
    2117 0.000472367 2210.68801 2279.98381
    2081 0.000480538 2211.78962 2283.33934
    2200 0.000454545 2212.88147 2286.95901
    2160 0.000462963 2213.9633 2290.99613
    2138 0.000467727 2215.03503 2295.27153
    2188 0.000457038 2216.09658 2299.32406
    2185 0.000457666 2217.14806 2302.71568
    2105 0.000475059 2218.18921 2305.12273
    2164 0.000462107 2219.22012 2306.19477
    2143 0.000466636 2220.24075 2305.86872
    2189 0.00045683 2221.25074 2304.71434
    2213 0.000451875 2222.25033 2303.54553
    2183 0.000458085 2223.23935 2302.78717
    2162 0.000462535 2224.21785 2302.40571
    2168 0.000461255 2225.18561 2302.19891
    2128 0.000469925 2226.14268 2301.96225
    2137 0.000467946 2227.08883 2301.45755
    2059 0.000485673 2228.02419 2300.54722
    2220 0.00045045 2228.94874 2299.38765
    2097 0.000476872 2229.86243 2298.29434
    2185 0.000457666 2230.76509 2297.48936
    2184 0.000457875 2231.65655 2297.0444
    2137 0.000467946 2232.53703 2296.95234
    2232 0.000448029 2233.40632 2297.13582
    2210 0.000452489 2234.26451 2297.55207
    2134 0.000468604 2235.11122 2298.13527
    2173 0.000460193 2235.94673 2298.85626
    2120 0.000471698 2236.77093 2299.65946
    2113 0.000473261 2237.58352 2300.52933
    2220 0.00045045 2238.38485 2301.4495
    2147 0.000465766 2239.17453 2302.40504
    2147 0.000465766 2239.9526 2303.38573
    2055 0.000486618 2240.71901 2304.38683
    2096 0.000477099 2241.47394 2305.40396
    2125 0.000470588 2242.21693 2306.43321
    2111 0.000473709 2242.94831 2307.47931
    2162 0.000462535 2243.66775 2308.52577
    2196 0.000455373 2244.37547 2309.57823
    2072 0.000482625 2245.07119 2310.63512
    2152 0.000464684 2245.75503 2311.69552
    2185 0.000457666 2246.42675 2312.75855
    2100 0.00047619 2247.08653 2313.82361
    2182 0.000458295 2247.73419 2314.88983
    2078 0.000481232 2248.36962 2315.95737
    2157 0.000463607 2248.99306 2317.02519
    2126 0.000470367 2249.6042 2318.09327
    2108 0.000474383 2250.20295 2319.16138
    2143 0.000466636 2250.78935 2320.22949
    2170 0.000460829 2251.36363 2321.29794
    2150 0.000465116 2251.9254 2322.36608
    2068 0.000483559 2252.47472 2323.4369
    2094 0.000477555 2253.01169 2324.50518
    2072 0.000482625 2253.53614 2325.57354
    2167 0.000461467 2254.0478 2326.64443
    2136 0.000468165 2254.54705 2327.71339
    2123 0.000471032 2255.03373 2328.78294
    2196 0.000455373 2255.50778 2329.85761
    2113 0.000473261 2255.96904 2330.93267
    2241 0.000446229 2256.4176 2332.00533
    2162 0.000462535 2256.85331 2333.0795
    2144 0.000466418 2257.27645 2334.16284
    2152 0.000464684 2257.68644 2335.24107
    2163 0.000462321 2258.08381 2336.32207
    2178 0.000459137 2258.46814 2337.40593
    2139 0.000467508 2258.8395 2338.49311
    2202 0.000454133 2259.19795 2339.58649
    2189 0.00045683 2259.54349 2340.68192
    2236 0.000447227 2259.87594 2341.78208
    2158 0.000463392 2260.19536 2342.88987
    2226 0.000449236 2260.50175 2344.00125
    2227 0.000449035 2260.79482 2345.11916
    2096 0.000477099 2261.07487 2346.24399
    2142 0.000466853 2261.34172 2347.37786
    2117 0.000472367 2261.59554 2348.51896
    2230 0.00044843 2261.83598 2349.66906
    2204 0.000453721 2262.063 2350.82898
    2158 0.000463392 2262.27716 2352.00244
    2240 0.000446429 2262.47772 2353.18585
    2138 0.000467727 2262.66508 2354.38088
    2212 0.00045208 2262.83895 2355.58916
    2194 0.000455789 2262.99951 2356.8131
    2177 0.000459348 2263.14687 2358.05719
    2164 0.000462107 2263.28063 2359.31235
    2160 0.000462963 2263.40096 2360.58762
    2138 0.000467727 2263.50781 2361.8799
    2158 0.000463392 2263.60128 2363.19288
    2206 0.000453309 2263.68127 2364.53003
    2249 0.000444642 2263.74765 2365.88842
    2166 0.000461681 2263.80055 2367.27212
    2190 0.000456621 2263.83997 2368.68277
    2296 0.00043554 2263.8659 2370.12223
    2346 0.000426257 2263.87811 2371.59939
    2224 0.00044964 2263.87672 2373.10256
    2287 0.000437254 2263.86185 2374.64187
    2265 0.000441501 2263.83309 2376.21736
    2202 0.000454133 2263.79096 2377.83259
    2193 0.000455996 2263.73512 2379.49014
    2256 0.000443262 2263.66567 2381.19318
    2262 0.000442087 2263.58251 2382.94524
    2254 0.000443656 2263.48558 2384.74898
    2218 0.000450857 2263.37505 2386.60779
    2254 0.000443656 2263.25092 2388.52591
    2239 0.000446628 2263.11296 2390.50708
    2323 0.000430478 2262.96128 2392.55677
    2189 0.00045683 2262.79589 2394.67853
    2315 0.000431965 2262.61696 2396.87831
    2311 0.000432713 2262.42397 2399.16067
    2395 0.000417537 2262.21755 2401.53252
    2268 0.000440917 2261.99713 2404.00053
    2337 0.000427899 2261.76305 2406.57071
    2233 0.000447828 2261.51537 2409.25162
    2329 0.000429369 2261.25375 2412.054
    2383 0.000419639 2260.97836 2414.98159
    2354 0.000424809 2260.68942 2418.05108
    2351 0.000425351 2260.38665 2421.26834
    2308 0.000433276 2260.06994 2424.64379
    2351 0.000425351 2259.73974 2428.1963
    2389 0.000418585 2259.39566 2431.93435
    2356 0.000424448 2259.03781 2435.87731
    2339 0.000427533 2258.66612 2440.04253
    2343 0.000426803 2258.28084 2444.44976
    2343 0.000426803 2257.88183 2449.12068
    2315 0.000431965 2257.46906 2454.07947
    2371 0.000421763 2257.0424 2459.35342
    2391 0.000418235 2256.60208 2464.97237
    2321 0.000430849 2256.14817 2470.97079
    2439 0.000410004 2255.68059 2477.39468
    2402 0.00041632 2255.19907 2484.28118
    2454 0.000407498 2254.70395 2491.66866
    2421 0.000413052 2254.19517 2499.62283
    2443 0.000409333 2253.67261 2508.21155
    2370 0.000421941 2253.13646 2517.50251
    2474 0.000404204 2252.5867 2527.58591
    2418 0.000413565 2252.02323 2538.56165
    2532 0.000394945 2251.4461 2550.55394
    2521 0.000396668 2250.85537 2563.69743
    2537 0.000394166 2250.2511 2578.16351
    2466 0.000405515 2249.63317 2594.15366
    2553 0.000391696 2249.00174 2611.91869
    2470 0.000404858 2248.35655 2631.73124
    2636 0.000379363 2247.69804 2653.77187
    2622 0.000381388 2247.02599 2678.81018
    2626 0.000380807 2246.34033 2707.16229
    2721 0.000367512 2245.64119 2739.41138
    2733 0.000365898 2244.92861 2776.23955
    2717 0.000368053 2244.20244 2818.34707
    2747 0.000364033 2243.46295 2866.81074
    2737 0.000365364 2242.71002 2922.53955
    2864 0.000349162 2241.94367 2986.59797
    2924 0.000341997 2241.16406 3060.03086
    3044 0.000328515 2240.37107 3143.75808
    3079 0.000324781 2239.5646 3238.28939
    3181 0.000314367 2238.74492 3343.45317
    3234 0.000309215 2237.91199 3458.09114
    3342 0.000299222 2237.06574 3580.05941
    3479 0.000287439 2236.20628 3706.75477
    3568 0.000280269 2235.33368 3836.28775
    3706 0.000269833 2234.44788 3968.76535
    3940 0.000253807 2233.54887 4106.63542
    4272 0.000234082 2232.63678 4253.4161
    4395 0.000227531 2231.7116 4411.19753
    4618 0.000216544 2230.77338 4577.89685
    4833 0.000206911 2229.82214 4745.29667
    5016 0.000199362 2228.85786 4898.79001
    5205 0.000192123 2227.88067 5019.96703
    5312 0.000188253 2226.89027 5092.38145
    5292 0.000188964 2225.8873 5108.30625
    5061 0.000197589 2224.8713 5072.45612
    5048 0.000198098 2223.84243 4999.72607
    4889 0.000204541 2222.80077 4908.55553
    4935 0.000202634 2221.74647 4814.17862
    4764 0.000209908 2220.67919 4724.75419
    4603 0.00021725 2219.5994 4640.87316
    4467 0.000223864 2218.50709 4557.71761
    4633 0.000215843 2217.40181 4468.92946
    4508 0.000221828 2216.28412 4370.70903
    4583 0.000218198 2215.15374 4264.1856
    4521 0.00022119 2214.0109 4154.88413
    4274 0.000233973 2212.85566 4050.14691
    4312 0.000231911 2211.68784 3956.57309
    4071 0.00024564 2210.50773 3878.55719
    4124 0.000242483 2209.31527 3818.06509
    4114 0.000243072 2208.1103 3775.14052
    4124 0.000242483 2206.89332 3748.54414
    4224 0.000236742 2205.66411 3736.41418
    4270 0.000234192 2204.42243 3736.80246
    4351 0.000229832 2203.16892 3748.07836
    4493 0.000222568 2201.90318 3768.96933
    4618 0.000216544 2200.62544 3798.29869
    4675 0.000213904 2199.33557 3834.42827
    4822 0.000207383 2198.03376 3874.67619
    4602 0.000217297 2196.72005 3915.02722
    4674 0.00021395 2195.3944 3950.29395
    4643 0.000215378 2194.05697 3974.99667
    4636 0.000215703 2192.70777 3984.69005
    4628 0.000216076 2191.34684 3977.28047
    4555 0.000219539 2189.9742 3953.6067
    4476 0.000223414 2188.58989 3916.96569
    4278 0.000233754 2187.19403 3871.77906
    4351 0.000229832 2185.78663 3822.11834
    4183 0.000239063 2184.36779 3770.66398
    4142 0.000241429 2182.93746 3718.38075
    4103 0.000243724 2181.49575 3664.8887
    4007 0.000249563 2180.04289 3609.27971
    3829 0.000261165 2178.57859 3550.99727
    3910 0.000255754 2177.10309 3490.42422
    3738 0.000267523 2175.61633 3428.94804
    3596 0.000278087 2174.11848 3368.56282
    3574 0.000279799 2172.60964 3311.37136
    3452 0.000289687 2171.08972 3259.14307
    3452 0.000289687 2169.55881 3213.1312
    3325 0.000300752 2168.0171 3174.07735
    3386 0.000295334 2166.46435 3142.31767
    3274 0.000305437 2164.90102 3117.92345
    3329 0.000300391 2163.32695 3100.81278
    3304 0.000302663 2161.74206 3090.85758
    3279 0.000304971 2160.14666 3087.93711
    3186 0.000313873 2158.54067 3091.98397
    3249 0.000307787 2156.92434 3103.00108
    3119 0.000320616 2155.29725 3121.08861
    3230 0.000309598 2153.66016 3146.44906
    3195 0.000312989 2152.01254 3179.39274
    3237 0.000308928 2150.35452 3220.33123
    3222 0.000310366 2148.68648 3269.79593
    3197 0.000312793 2147.00816 3328.39568
    3213 0.000311236 2145.31988 3396.80266
    3296 0.000303398 2143.62159 3475.70604
    3390 0.000294985 2141.91318 3565.75696
    3386 0.000295334 2140.19511 3667.52104
    3532 0.000283126 2138.46702 3781.47461
    3493 0.000286287 2136.7291 3908.08884
    3476 0.000287687 2134.98168 4047.9835
    3606 0.000277316 2133.22448 4202.07871
    3621 0.000276167 2131.45773 4371.46073
    3913 0.000255558 2129.6816 4556.54507
    4002 0.000249875 2127.89598 4755.64932
    4150 0.000240964 2126.1008 4963.47605
    4337 0.000230574 2124.29647 5172.35457
    4497 0.00022237 2122.48281 5377.71263
    4898 0.000204165 2120.66 5584.53859
    5131 0.000194894 2118.82798 5807.2193
    5468 0.000182882 2116.98687 6061.50684
    5965 0.000167645 2115.13694 6354.50136
    6232 0.000160462 2113.27804 6676.77954
    6472 0.000154512 2111.41026 6996.74417
    6650 0.000150376 2109.53356 7260.76803
    6682 0.000149656 2107.64822 7408.32921
    6637 0.00015067 2105.75436 7403.48367
    6600 0.000151515 2103.85179 7259.79806
    6417 0.000155836 2101.94077 7032.66894
    6173 0.000161996 2100.02144 6787.38068
    5810 0.000172117 2098.09353 6572.55022
    5929 0.000168663 2096.15744 6411.83109
    6067 0.000164826 2094.21299 6305.43032
    5844 0.000171116 2092.26041 6234.8066
    5945 0.000168209 2090.29983 6170.67484
    5930 0.000168634 2088.33117 6087.53903
    5896 0.000169607 2086.35445 5979.33475
    5840 0.000171233 2084.37 5862.35216
    5664 0.000176554 2082.37754 5762.38253
    5641 0.000177274 2080.37758 5699.47898
    5787 0.000172801 2078.36977 5682.35163
    5789 0.000172741 2076.35436 5713.48113
    6015 0.000166251 2074.3315 5799.24475
    6248 0.000160051 2072.30121 5953.70557
    6515 0.000153492 2070.26341 6191.09551
    6861 0.000145751 2068.21874 6513.46469
    7289 0.000137193 2066.1664 6901.38469
    7745 0.000129116 2064.10708 7314.2472
    8232 0.000121477 2062.04049 7706.21179
    8343 0.000119861 2059.96702 8046.8469
    8436 0.00011854 2057.88652 8317.05474
    8626 0.000115929 2055.79925 8483.12888
    8375 0.000119403 2053.70517 8496.69486
    8048 0.000124254 2051.60423 8339.37331
    7848 0.000127421 2049.49669 8056.72201
    7602 0.000131544 2047.38268 7730.99042
    7303 0.00013693 2045.26209 7427.40284
    7092 0.000141004 2043.13503 7170.62323
    7032 0.000142207 2041.00183 6957.99943
    6956 0.000143761 2038.86234 6778.70194
    6918 0.00014455 2036.71626 6614.44546
    6520 0.000153374 2034.56467 6432.10609
    6414 0.000155909 2032.40656 6195.10526
    6206 0.000161134 2030.24266 5891.21337
    5668 0.000176429 2028.07275 5542.66324
    5284 0.000189251 2025.89705 5186.51302
    5061 0.000197589 2023.71567 4851.85518
    4668 0.000214225 2021.52846 4552.86771
    4415 0.000226501 2019.33579 4292.71616
    4296 0.000232775 2017.1374 4068.9885
    3976 0.000251509 2014.93379 3877.46808
    3881 0.000257666 2012.72467 3713.43269
    3771 0.000265182 2010.51029 3573.47167
    3701 0.000270197 2008.29074 3453.87073
    3634 0.000275179 2006.06592 3351.66378
    3517 0.000284333 2003.83611 3264.3038
    3335 0.00029985 2001.60154 3189.4916
    3365 0.000297177 1999.36142 3125.67304
    3238 0.000308833 1997.11715 3071.20307
    3196 0.000312891 1994.86785 3024.81654
    3162 0.000316256 1992.61384 2985.47088
    3152 0.000317259 1990.35507 2952.29652
    3019 0.000331236 1988.09194 2924.55651
    3147 0.000317763 1985.82416 2901.64127
    3058 0.000327011 1983.55213 2883.03927
    3034 0.000329598 1981.27569 2868.32367
    2938 0.000340368 1978.99517 2857.14609
    2970 0.0003367 1976.71035 2849.21725
    2983 0.000335233 1974.42145 2844.31501
    3103 0.000322269 1972.12853 2842.26794
    2907 0.000343997 1969.83177 2842.9544
    2993 0.000334113 1967.53133 2846.29565
    2938 0.000340368 1965.2267 2852.25518
    2980 0.00033557 1962.91862 2860.83602
    3060 0.000326797 1960.6068 2872.0853
    3055 0.000327332 1958.29148 2886.08837
    2938 0.000340368 1955.97255 2902.9646
    3049 0.000327976 1953.65027 2922.88774
    2985 0.000335008 1951.32473 2946.07232
    3009 0.000332336 1948.99578 2972.78678
    3040 0.000328947 1946.66379 3003.35296
    3126 0.000319898 1944.32864 3038.15275
    3216 0.000310945 1941.99038 3077.63004
    3169 0.000315557 1939.64925 3122.30123
    3230 0.000309598 1937.30523 3172.75022
    3325 0.000300752 1934.9584 3229.6409
    3244 0.000308261 1932.60874 3293.70722
    3386 0.000295334 1930.25638 3365.75889
    3391 0.000294898 1927.90194 3446.66151
    3532 0.000283126 1925.54456 3537.35298
    3678 0.000271887 1923.18476 3638.77144
    3686 0.000271297 1920.82266 3751.8349
    3794 0.000263574 1918.45807 3877.35755
    3891 0.000257003 1916.09147 4015.93043
    4105 0.000243605 1913.72261 4167.74285
    4159 0.000240442 1911.35179 4332.34742
    4321 0.000231428 1908.97883 4508.35366
    4504 0.000222025 1906.60402 4693.10545
    4689 0.000213265 1904.22736 4882.4627
    4800 0.000208333 1901.84879 5070.77282
    5029 0.000198847 1899.46866 5251.31651
    5133 0.000194818 1897.08685 5417.30242
    5228 0.000191278 1894.70347 5563.27289
    5344 0.000187126 1892.31886 5686.5909
    5412 0.000184775 1889.93264 5788.2982
    5675 0.000176211 1887.5449 5872.97192
    5672 0.000176305 1885.156 5947.62572
    5648 0.000177054 1882.76588 6020.03476
    5788 0.000172771 1880.37459 6097.2328
    5863 0.000170561 1877.98224 6184.57267
    5922 0.000168862 1875.58891 6285.60484
    6117 0.000163479 1873.19469 6402.57341
    6017 0.000166196 1870.79947 6537.39481
    6279 0.000159261 1868.40355 6692.79534
    6424 0.000155666 1866.00697 6873.0351
    6597 0.000151584 1863.60968 7084.07646
    6855 0.000145879 1861.21208 7332.97421
    7092 0.000141004 1858.81343 7626.73695
    7471 0.000133851 1856.41498 7970.45176
    7896 0.000126646 1854.01548 8365.20208
    8196 0.000122011 1851.6163 8805.85711
    8489 0.0001178 1849.21652 9280.28144
    9134 0.000109481 1846.81671 9772.32213
    9592 0.000104254 1844.41659 10269.02995
    10354 0.000096581 1842.01657 10767.41406
    10848 0.000092183 1839.61657 11273.54168
    11394 0.000087765 1837.21666 11792.09746
    12513 0.000079917 1834.81696 12313.25659
    12681 0.000078858 1832.41745 12802.72299
    13164 0.000075965 1830.01827 13200.62877
    13324 0.000075053 1827.6194 13436.12929
    13014 0.00007684 1825.22096 13458.51782
    12742 0.000078481 1822.82307 13266.12191
    12393 0.000080691 1820.42572 12908.62996
    12020 0.000083195 1818.02903 12461.48541
    11393 0.000087773 1815.63334 11995.68654
    11152 0.00008967 1813.23791 11559.9376
    11012 0.00009081 1810.84337 11175.34161
    10752 0.000093006 1808.44977 10836.67063
    10670 0.000093721 1806.05706 10517.21809
    10531 0.000094958 1803.66541 10178.8209
    10030 0.000099701 1801.27487 9788.72194
    9641 0.000103724 1798.8854 9336.98774
    9271 0.000107863 1796.49709 8840.5715
    8536 0.000117151 1794.11001 8331.316
    8163 0.000122504 1791.72439 7839.70783
    7556 0.000132345 1789.33989 7385.7812
    7055 0.000141743 1786.95702 6978.6527
    6791 0.000147254 1784.57566 6619.52817
    6317 0.000158303 1782.19581 6305.21226
    5959 0.000167813 1779.81777 6030.45201
    5657 0.000176772 1777.44123 5789.56534
    5532 0.000180766 1775.06633 5577.21438
    5377 0.000185977 1772.69329 5388.81599
    5147 0.000194288 1770.32207 5220.65479
    4902 0.000203998 1767.95268 5069.82151
    4951 0.000201979 1765.58543 4934.00303
    4623 0.00021631 1763.22002 4811.25835
    4590 0.000217865 1760.85674 4699.84983
    4333 0.000230787 1758.49572 4598.1064
    4317 0.000231642 1756.13676 4504.38177
    4187 0.000238834 1753.77996 4417.08813
    4056 0.000246548 1751.42563 4334.75263
    3989 0.000250689 1749.07363 4256.11994
    3940 0.000253807 1746.72401 4180.24413
    3817 0.000261986 1744.37721 4106.56423
    3674 0.000272183 1742.03244 4034.94438
    3681 0.000271665 1739.69046 3965.68923
    3618 0.000276396 1737.35095 3899.46381
    3573 0.000279877 1735.0142 3837.20486
    3568 0.000280269 1732.68019 3779.97261
    3584 0.000279018 1730.34893 3728.81596
    3408 0.000293427 1728.02055 3684.70284
    3457 0.000289268 1725.69499 3648.48588
    3383 0.000295596 1723.37241 3620.93125
    3308 0.000302297 1721.05279 3602.77377
    3431 0.00029146 1718.7362 3594.75552
    3471 0.000288101 1716.42275 3597.55955
    3369 0.000296824 1714.11235 3611.57006
    3452 0.000289687 1711.80527 3636.37994
    3471 0.000288101 1709.50158 3670.48112
    3719 0.000268889 1707.20066 3711.70319
    3798 0.000263296 1704.90368 3759.06262
    3855 0.000259403 1702.60976 3814.72604
    4050 0.000246914 1700.31926 3883.70077
    4110 0.000243309 1698.03227 3970.68487
    4221 0.000236911 1695.74874 4076.36084
    4452 0.000224618 1693.4688 4194.5197
    4487 0.000222866 1691.19258 4311.64305
    4551 0.000219732 1688.91986 4411.09359
    4524 0.000221043 1686.65091 4481.89275
    4645 0.000215285 1684.38567 4525.23307
    4588 0.00021796 1682.12423 4551.97891
    4467 0.000223864 1679.86664 4575.35189
    4471 0.000223664 1677.61294 4606.88889
    4703 0.00021263 1675.36343 4656.27748
    4861 0.000205719 1673.11731 4730.19198
    4757 0.000210217 1670.87576 4829.09545
    4833 0.000206911 1668.63801 4943.23696
    4946 0.000202184 1666.40431 5051.47003
    5013 0.000199481 1664.17478 5126.1131
    4910 0.000203666 1661.94939 5144.24094
    4745 0.000210748 1659.72822 5098.96356
    4765 0.000209864 1657.51127 5001.99009
    4621 0.000216403 1655.29866 4876.21422
    4454 0.000224517 1653.09033 4745.46637
    4380 0.000228311 1650.8864 4628.24333
    4289 0.000233155 1648.68692 4535.73247
    4212 0.000237417 1646.49178 4471.86319
    4120 0.000242718 1644.30117 4433.73356
    4116 0.000242954 1642.1153 4412.6422
    4279 0.000233699 1639.93349 4396.56992
    4171 0.000239751 1637.7569 4374.85797
    4017 0.000248942 1635.58456 4343.17238
    3990 0.000250627 1633.41687 4305.06929
    4141 0.000241488 1631.25389 4268.92294
    4094 0.00024426 1629.09561 4243.43877
    4161 0.000240327 1626.94214 4234.8669
    4096 0.000244141 1624.79348 4246.76724
    4116 0.000242954 1622.64965 4280.7732
    4341 0.000230362 1620.51064 4337.48138
    4395 0.000227531 1618.37654 4417.08791
    4498 0.000222321 1616.24737 4519.75662
    4726 0.000211595 1614.12323 4645.76847
    4850 0.000206186 1612.00405 4795.66043
    4932 0.000202758 1609.89009 4970.21807
    5172 0.000193349 1607.7807 5170.49727
    5474 0.000182682 1605.67694 5397.7739
    5755 0.000173762 1603.57799 5653.49851
    6204 0.000161186 1601.48415 5939.20922
    6526 0.000153233 1599.39528 6256.3573
    6990 0.000143062 1597.31214 6606.30493
    7304 0.000136911 1595.23397 6989.8307
    7667 0.000130429 1593.16099 7406.97253
    7993 0.000125109 1591.09334 7856.58218
    8746 0.000114338 1589.03095 8335.814
    9126 0.000109577 1586.97397 8839.56559
    9409 0.000106281 1584.92231 9359.90793
    9943 0.000100573 1582.87604 9885.66355
    10596 0.000094375 1580.83519 10402.30869
    10951 0.000091316 1578.8001 10892.43064
    11246 0.000088921 1576.7698 11337.02555
    11638 0.000085925 1574.74559 11717.40083
    11721 0.000085317 1572.72639 12017.76044
    11941 0.000083745 1570.71322 12227.65612
    11809 0.000084681 1568.70512 12343.62846
    12033 0.000083105 1566.7031 12369.47548
    12055 0.000082953 1564.70645 12314.81739
    12037 0.000083077 1562.71533 12192.76496
    11701 0.000085463 1560.72995 12016.93073
    11561 0.000086498 1558.75015 11798.91264
    11283 0.000088629 1556.77604 11546.78866
    11046 0.000090531 1554.80772 11264.7706
    10843 0.000092225 1552.84507 10953.99817
    10442 0.000095767 1550.88819 10614.0768
    10417 0.000095997 1548.93733 10244.86195
    9793 0.000102114 1546.99178 9847.93349
    9385 0.000106553 1545.05221 9427.32717
    9136 0.000109457 1543.1185 8989.49921
    8698 0.000114969 1541.19081 8542.47821
    8299 0.000120496 1539.26856 8094.90419
    7922 0.000126231 1537.35259 7654.91687
    7345 0.000136147 1535.44236 7229.44723
    7091 0.000141024 1533.538 6823.72537
    6717 0.000148876 1531.63955 6441.39499
    6347 0.000157555 1529.74695 6084.55209
    6011 0.000166362 1527.86042 5754.04035
    5750 0.000173913 1525.97978 5449.75232
    5368 0.000186289 1524.10515 5170.90747
    5116 0.000195465 1522.23654 4916.27291
    4930 0.00020284 1520.37392 4684.35847
    4625 0.000216216 1518.51724 4473.55831
    4355 0.000229621 1516.66669 4282.17561
    4244 0.000235627 1514.82216 4108.59642
    4163 0.000240211 1512.98388 3951.25537
    4002 0.000249875 1511.15121 3808.68024
    3635 0.000275103 1509.32509 3679.50294
    3597 0.000278009 1507.50489 3562.48781
    3523 0.000283849 1505.69071 3456.45813
    3357 0.000297885 1503.88264 3360.40624
    3362 0.000297442 1502.08075 3273.41184
    3264 0.000306373 1500.28497 3194.65749
    3257 0.000307031 1498.4953 3123.42129
    3040 0.000328947 1496.71182 3059.07141
    2968 0.000336927 1494.93442 3001.05872
    3000 0.000333333 1493.16325 2948.90913
    2940 0.000340136 1491.39827 2902.21917
    2847 0.000351247 1489.63945 2860.65362
    2824 0.000354108 1487.88678 2823.91998
    2822 0.000354359 1486.14053 2791.79543
    2726 0.000366838 1484.40006 2764.09379
    2840 0.000352113 1482.66622 2740.67255
    2807 0.000356252 1480.93839 2721.42581
    2754 0.000363108 1479.21677 2706.26984
    2706 0.000369549 1477.5014 2695.15156
    2722 0.000367377 1475.79222 2688.02999
    2683 0.000372717 1474.08929 2684.87192
    2671 0.000374392 1472.3926 2685.62795
    2636 0.000379363 1470.70215 2690.23501
    2708 0.000369276 1469.01791 2698.58421
    2652 0.000377074 1467.33998 2710.49943
    2687 0.000372162 1465.66827 2725.70855
    2699 0.000370508 1464.00277 2743.81247
    2738 0.00036523 1462.3436 2764.24767
    2780 0.000359712 1460.69087 2786.27853
    2680 0.000373134 1459.04396 2808.96292
    2684 0.000372578 1457.40375 2831.18562
    2700 0.00037037 1455.76958 2851.70374
    2780 0.000359712 1454.14171 2869.24051
    2759 0.00036245 1452.52009 2882.62689
    2874 0.000347947 1450.9047 2890.87285
    2726 0.000366838 1449.29559 2893.39463
    2789 0.000358551 1447.69275 2890.04164
    2747 0.000364033 1446.09613 2880.9913
    2824 0.000354108 1444.50588 2866.84232
    2771 0.000360881 1442.92181 2848.35916
    2613 0.000382702 1441.34401 2826.34788
    2695 0.000371058 1439.77247 2801.51797
    2698 0.000370645 1438.20721 2774.40604
    2664 0.000375375 1436.64835 2745.34061
    2686 0.000372301 1435.09537 2714.46779
    2630 0.000380228 1433.54905 2681.85422
    2641 0.000378644 1432.00878 2647.55527
    2503 0.000399521 1430.47473 2611.70464
    2499 0.00040016 1428.94692 2574.56379
    2597 0.00038506 1427.42536 2536.52849
    2497 0.000400481 1425.91 2498.09732
    2477 0.000403714 1424.40089 2459.82709
    2432 0.000411184 1422.89801 2422.26832
    2350 0.000425532 1421.40133 2385.91767
    2329 0.000429369 1419.91086 2351.19493
    2355 0.000424628 1418.42662 2318.40877
    2327 0.000429738 1416.94857 2287.75377
    2248 0.00044484 1415.47668 2259.37381
    2386 0.000419111 1414.01116 2233.32564
    2160 0.000462963 1412.5515 2209.61514
    2208 0.000452899 1411.09835 2188.21902
    2254 0.000443656 1409.65103 2169.09174
    2278 0.000438982 1408.21023 2152.17866
    2107 0.000474608 1406.77537 2137.42453
    2257 0.000443066 1405.34666 2124.77642
    2168 0.000461255 1403.92409 2114.19055
    2122 0.000471254 1402.50767 2105.63312
    2176 0.000459559 1401.09735 2099.08317
    2175 0.00045977 1399.69317 2094.53558
    2135 0.000468384 1398.29511 2092.00355
    2081 0.000480538 1396.90313 2091.52227
    2097 0.000476872 1395.51719 2093.15264
    2128 0.000469925 1394.13736 2096.98504
    2188 0.000457038 1392.76358 2103.14411
    2188 0.000457038 1391.3959 2111.79155
    2063 0.000484731 1390.0344 2123.13316
    2204 0.000453721 1388.67861 2137.43121
    2196 0.000455373 1387.32919 2155.00646
    2225 0.000449438 1385.98559 2176.25628
    2270 0.000440529 1384.648 2201.66647
    2392 0.00041806 1383.31642 2231.83835
    2430 0.000411523 1381.99083 2267.50585
    2376 0.000420875 1380.67121 2309.56312
    2501 0.00039984 1379.35754 2359.09199
    2521 0.000396668 1378.04984 2417.41317
    2601 0.000384468 1376.74807 2485.98687
    2682 0.000372856 1375.45217 2566.59703
    2816 0.000355114 1374.16228 2661.21643
    2949 0.000339098 1372.87821 2771.96153
    3070 0.000325733 1371.60005 2900.92672
    3119 0.000320616 1370.32775 3049.8445
    3331 0.00030021 1369.06136 3219.47067
    3469 0.000288268 1367.80091 3408.81828
    3648 0.000274123 1366.54603 3614.28125
    3929 0.000254518 1365.29725 3829.8132
    4177 0.000239406 1364.05413 4048.78592
    4408 0.00022686 1362.81682 4266.94556
    4634 0.000215796 1361.58526 4483.64055
    5201 0.000192271 1360.35949 4698.70232
    5212 0.000191865 1359.13947 4906.27587
    5250 0.000190476 1357.92516 5089.93913
    5365 0.000186393 1356.71662 5223.90477
    5335 0.000187441 1355.51374 5282.83628
    5347 0.000187021 1354.31657 5256.19369
    5115 0.000195503 1353.12509 5155.66907
    4911 0.000203625 1351.93938 5008.68373
    4610 0.00021692 1350.7591 4844.52907
    4461 0.000224165 1349.58466 4684.93232
    4408 0.00022686 1348.4157 4542.90355
    4284 0.000233427 1347.25237 4424.73507
    4258 0.000234852 1346.09459 4331.01099
    4255 0.000235018 1344.94244 4255.895
    4233 0.000236239 1343.79577 4186.74288
    4079 0.000245158 1342.6547 4106.65127
    4076 0.000245339 1341.51909 4000.90168
    3888 0.000257202 1340.38898 3864.26196
    3753 0.000266454 1339.2644 3703.3911
    3552 0.000281532 1338.14527 3532.23175
    3282 0.000304692 1337.0316 3364.96552
    3137 0.000318776 1335.92337 3211.76763
    2966 0.000337154 1334.82052 3078.15235
    2898 0.000345066 1333.7231 2966.17184
    2797 0.000357526 1332.63118 2875.84528
    2645 0.000378072 1331.54435 2806.18985
    2522 0.000396511 1330.46316 2755.85923
    2582 0.000387297 1329.38715 2723.46676
    2518 0.000397141 1328.31646 2707.75496
    2513 0.000397931 1327.25108 2707.66289
    2486 0.000402253 1326.19094 2722.32403
    2558 0.00039093 1325.13607 2751.0116
    2511 0.000398248 1324.08646 2793.01795
    2648 0.000377644 1323.04206 2847.49859
    2555 0.000391389 1322.00288 2913.21393
    2701 0.000370233 1320.96885 2988.29007
    2647 0.000377786 1319.94002 3069.82069
    2882 0.000346981 1318.91643 3153.66637
    3075 0.000325203 1317.89775 3234.39766
    3051 0.000327761 1316.88441 3305.66979
    3225 0.000310078 1315.87603 3361.11615
    3312 0.000301932 1314.87275 3395.67933
    3536 0.000282805 1313.8745 3406.91682
    3509 0.000284981 1312.88131 3395.70054
    3517 0.000284333 1311.893 3365.94854
    3497 0.000285959 1310.90994 3323.43061
    3524 0.000283768 1309.93172 3274.27343
    3320 0.000301205 1308.95847 3223.64186
    3196 0.000312891 1307.99016 3174.92598
    3154 0.000317058 1307.02677 3129.44635
    2983 0.000335233 1306.06825 3086.60981
    2920 0.000342466 1305.11463 3044.26815
    2882 0.000346981 1304.1659 2999.61788
    2864 0.000349162 1303.22197 2950.0013
    2851 0.000350754 1302.28288 2893.78345
    2844 0.000351617 1301.34858 2830.85445
    2773 0.00036062 1300.41917 2762.60095
    2768 0.000361272 1299.49433 2691.42121
    2699 0.000370508 1298.57441 2620.05827
    2529 0.000395413 1297.65912 2550.52094
    2532 0.000394945 1296.74853 2485.70676
    2497 0.000400481 1295.84264 2426.41841
    2418 0.000413565 1294.9414 2373.36049
    2326 0.000429923 1294.04479 2326.79728
    2196 0.000455373 1293.1528 2286.7014
    2244 0.000445633 1292.26544 2252.59512
    2014 0.000496524 1291.38264 2224.67185
    2065 0.000484262 1290.5045 2202.31613
    2018 0.00049554 1289.63072 2185.20801
    2055 0.000486618 1288.76161 2173.03132
    2112 0.000473485 1287.89684 2165.52144
    2018 0.00049554 1287.03674 2162.46983
    2079 0.000481 1286.18091 2163.70964
    2002 0.0004995 1285.3297 2169.13132
    2025 0.000493827 1284.48274 2178.70336
    2107 0.000474608 1283.64033 2192.44504
    2058 0.000485909 1282.80223 2210.44248
    2140 0.00046729 1281.96848 2232.84406
    2127 0.000470146 1281.13906 2259.87185
    2196 0.000455373 1280.31395 2291.8051
    2227 0.000449035 1279.49314 2329.00463
    2294 0.00043592 1278.67661 2371.90348
    2388 0.00041876 1277.86433 2421.01188
    2522 0.000396511 1277.05629 2476.92182
    2482 0.000402901 1276.25244 2540.30777
    2645 0.000378072 1275.45282 2611.92528
    2668 0.000374813 1274.65742 2692.60985
    2806 0.000356379 1273.86602 2783.26491
    2874 0.000347947 1273.07892 2884.86216
    3045 0.000328407 1272.29582 2998.3591
    3136 0.000318878 1271.51683 3124.742
    3310 0.000302115 1270.74191 3264.90105
    3422 0.000292227 1269.97103 3419.56544
    3545 0.000282087 1269.20419 3589.13758
    3722 0.000268673 1268.44134 3773.61365
    3910 0.000255754 1267.68247 3972.16996
    4142 0.000241429 1266.92758 4182.94256
    4365 0.000229095 1266.17664 4402.59265
    4597 0.000217533 1265.42961 4625.89489
    4837 0.00020674 1264.68656 4845.43468
    4985 0.000200602 1263.94726 5051.71885
    5119 0.000195351 1263.21188 5233.93101
    5221 0.000191534 1262.48036 5381.54518
    5312 0.000188253 1261.75272 5486.56946
    5516 0.000181291 1261.02875 5545.54255
    5672 0.000176305 1260.30868 5560.36856
    5618 0.000177999 1259.5923 5537.51377
    5432 0.000184094 1258.87967 5486.05561
    5535 0.000180668 1258.17076 5415.48119
    5436 0.000183959 1257.46555 5333.88393
    5230 0.000191205 1256.76402 5246.96215
    5145 0.000194363 1256.06615 5157.55811
    5204 0.00019216 1255.37191 5065.69181
    5010 0.000199601 1254.6813 4969.06853
    5032 0.000198728 1253.99433 4864.0254
    4866 0.000205508 1253.31083 4746.84772
    4687 0.000213356 1252.63101 4615.12867
    4604 0.000217202 1251.9546 4468.6724
    4445 0.000224972 1251.28183 4309.58134
    4316 0.000231696 1250.61243 4141.62395
    4092 0.000244379 1249.94663 3969.26948
    3977 0.000251446 1249.28423 3796.83693
    3722 0.000268673 1248.62527 3627.9788
    3612 0.000276855 1247.96971 3465.46968
    3449 0.000289939 1247.31756 3311.24342
    3347 0.000298775 1246.66879 3166.44004
    3110 0.000321543 1246.02337 3031.66608
    3131 0.000319387 1245.38135 2907.07856
    2744 0.000364431 1244.74253 2792.51754
    2853 0.000350508 1244.10707 2687.62369
    2721 0.000367512 1243.47489 2591.88815
    2639 0.000378931 1242.84596 2504.72883
    2435 0.000410678 1242.22027 2425.51944
    2338 0.000427716 1241.59786 2353.61636
    2351 0.000425351 1240.97854 2288.39101
    2269 0.000440723 1240.3625 2229.23753
    2204 0.000453721 1239.74952 2175.586
    2107 0.000474608 1239.1398 2126.9078
    2055 0.000486618 1238.53313 2082.7189
    2108 0.000474383 1237.92958 2042.57754
    2039 0.000490436 1237.32911 2006.09506
    1914 0.000522466 1236.7317 1972.89569
    1985 0.000503778 1236.13735 1942.67833
    1906 0.000524659 1235.54602 1915.13911
    1861 0.000537346 1234.9577 1890.03319
    1886 0.000530223 1234.37235 1867.13505
    1770 0.000564972 1233.79003 1846.24497
    1847 0.000541419 1233.21057 1827.18627
    1895 0.000527704 1232.63413 1809.80378
    1758 0.000568828 1232.06051 1793.95971
    1798 0.000556174 1231.48989 1779.53573
    1721 0.000581058 1230.92209 1766.42519
    1745 0.000573066 1230.35717 1754.53753
    1762 0.000567537 1229.79506 1743.79526
    1645 0.000607903 1229.23578 1734.12675
    1700 0.000588235 1228.67931 1725.47689
    1744 0.000573394 1228.12562 1717.79331
    1690 0.000591716 1227.57469 1711.0366
    1663 0.000601323 1227.02652 1705.17345
    1682 0.00059453 1226.48108 1700.17783
    1687 0.000592768 1225.93834 1696.03056
    1608 0.000621891 1225.39832 1692.71914
    1670 0.000598802 1224.86095 1690.23781
    1711 0.000584454 1224.32629 1688.58694
    1691 0.000591366 1223.79418 1687.77868
    1674 0.000597372 1223.26479 1687.81664
    1697 0.000589275 1222.73791 1688.72897
    1693 0.000590667 1222.2137 1690.54081
    1587 0.00063012 1221.69198 1693.28872
    1687 0.000592768 1221.1729 1697.01662
    1708 0.00058548 1220.65631 1701.77663
    1742 0.000574053 1220.14224 1707.63046
    1746 0.000572738 1219.63067 1714.65028
    1731 0.000577701 1219.12157 1722.91276
    1608 0.000621891 1218.61496 1732.51162
    1716 0.000582751 1218.11077 1743.55007
    1764 0.000566893 1217.60907 1756.14153
    1728 0.000578704 1217.10971 1770.41248
    1697 0.000589275 1216.61281 1786.50116
    1781 0.000561482 1216.11823 1804.55704
    1731 0.000577701 1215.62609 1824.73979
    1763 0.000567215 1215.13622 1847.22945
    1895 0.000527704 1214.64875 1872.20065
    1724 0.000580046 1214.16357 1899.84479
    1881 0.000531632 1213.68067 1930.35573
    1854 0.000539374 1213.20003 1963.92337
    1913 0.000522739 1212.72172 2000.73169
    1921 0.000520562 1212.24564 2040.94467
    1882 0.00053135 1211.77177 2084.69293
    2094 0.000477555 1211.30013 2132.05534
    2015 0.000496278 1210.83069 2183.03333
    2193 0.000455996 1210.36343 2237.51991
    2175 0.00045977 1209.89835 2295.26251
    2303 0.000434216 1209.43545 2355.82233
    2354 0.000424809 1208.97463 2418.52963
    2298 0.000435161 1208.516 2482.45686
    2472 0.000404531 1208.0594 2546.38653
    2460 0.000406504 1207.60496 2608.86183
    2473 0.000404367 1207.15253 2668.22087
    2566 0.000389712 1206.70223 2722.6636
    2671 0.000374392 1206.25393 2770.52147
    2675 0.000373832 1205.80768 2810.37251
    2609 0.000383289 1205.36343 2841.24553
    2693 0.000371333 1204.92119 2862.74703
    2759 0.00036245 1204.48093 2875.10455
    2797 0.000357526 1204.04264 2879.10059
    2838 0.000352361 1203.60634 2875.91575
    2751 0.000363504 1203.17191 2866.91637
    2733 0.000365898 1202.73947 2853.43323
    2697 0.000370782 1202.30888 2836.58343
    2695 0.000371058 1201.88025 2817.14438
    2756 0.000362845 1201.45345 2795.53404
    2700 0.00037037 1201.02857 2771.79658
    2701 0.000370233 1200.60548 2745.7516
    2689 0.000371885 1200.18429 2717.09347
    2630 0.000380228 1199.76488 2685.53273
    2688 0.000372024 1199.34732 2650.91839
    2684 0.000372578 1198.93153 2613.30821
    2619 0.000381825 1198.51753 2572.98778
    2548 0.000392465 1198.1053 2530.44202
    2554 0.000391543 1197.69483 2486.30286
    2566 0.000389712 1197.2861 2441.23747
    2403 0.000416146 1196.8791 2395.94053
    2397 0.000417188 1196.4738 2351.04614
    2389 0.000418585 1196.07022 2307.1056
    2335 0.000428266 1195.66834 2264.57369
    2270 0.000440529 1195.2681 2223.80846
    2259 0.000442674 1194.86955 2185.06419
    2149 0.000465333 1194.47261 2148.50831
    2259 0.000442674 1194.07736 2114.23259
    2145 0.0004662 1193.6837 2082.26378
    2081 0.000480538 1193.29165 2052.57695
    2179 0.000458926 1192.9012 2025.11081
    2103 0.000475511 1192.51233 1999.78464
    2088 0.000478927 1192.12503 1976.51393
    2104 0.000475285 1191.73929 1955.2233
    2054 0.000486855 1191.3551 1935.85702
    2088 0.000478927 1190.97244 1918.38514
    2019 0.000495295 1190.59132 1902.80704
    2010 0.000497512 1190.21167 1889.15071
    2040 0.000490196 1189.83353 1877.46796
    2012 0.000497018 1189.45688 1867.83749
    2029 0.000492854 1189.08173 1860.35671
    2009 0.00049776 1188.70799 1855.14317
    1959 0.000510465 1188.33574 1852.34065
    2051 0.000487567 1187.96488 1852.11926
    1942 0.000514933 1187.59549 1854.69095
    2059 0.000485673 1187.22747 1860.31234
    2006 0.000498504 1186.8609 1869.30445
    2033 0.000491884 1186.49569 1882.06689
    2026 0.000493583 1186.13186 1899.09439
    2060 0.000485437 1185.7694 1920.99268
    2120 0.000471698 1185.4083 1948.49083
    2169 0.000461042 1185.04853 1982.44881
    2153 0.000464468 1184.6901 2023.8579
    2030 0.000492611 1184.33301 2073.82776
    2246 0.000445236 1183.97719 2133.55902
    2351 0.000425351 1183.62271 2204.29156
    2417 0.000413736 1183.26948 2287.20352
    2546 0.000392773 1182.91756 2383.23968
    2574 0.0003885 1182.56688 2492.80823
    2732 0.000366032 1182.21748 2615.25341
    2907 0.000343997 1181.86932 2748.14281
    3079 0.000324781 1181.52239 2886.17294
    3228 0.000309789 1181.17669 3020.33824
    3522 0.00028393 1180.83219 3137.92591
    3575 0.00027972 1180.48891 3224.48239
    3945 0.000253485 1180.14681 3268.05844
    3958 0.000252653 1179.8059 3264.07794
    3962 0.000252398 1179.46616 3217.66015
    3952 0.000253036 1179.12758 3141.58358
    3943 0.000253614 1178.79016 3051.44608
    3674 0.000272183 1178.45389 2961.21717
    3514 0.000284576 1178.11873 2880.91805
    3390 0.000294985 1177.78472 2816.29934
    3284 0.000304507 1177.4518 2769.35972
    3192 0.000313283 1177.12001 2738.90918
    3004 0.000332889 1176.78928 2720.8211
    2943 0.000339789 1176.45967 2708.40771
    3042 0.000328731 1176.13111 2693.21866
    3068 0.000325945 1175.80363 2666.93623
    3040 0.000328947 1175.4772 2623.96725
    2970 0.0003367 1175.15182 2563.3826
    3047 0.000328192 1174.82748 2488.84353
    3009 0.000332336 1174.50416 2406.60549
    2965 0.000337268 1174.18188 2323.06643
    2836 0.000352609 1173.86058 2243.18688
    2595 0.000385356 1173.54032 2170.01202
    2571 0.000388954 1173.22102 2104.99989
    2508 0.000398724 1172.90272 2048.47557
    2178 0.000459137 1172.58539 2000.08399
    2269 0.000440723 1172.26904 1959.10712
    2149 0.000465333 1171.95364 1924.65083
    2073 0.000482393 1171.63919 1895.78019
    1985 0.000503778 1171.32568 1871.58914
    2028 0.000493097 1171.0131 1851.2459
    1972 0.000507099 1170.70145 1834.02499
    1911 0.000523286 1170.39071 1819.32394
    1913 0.000522739 1170.08089 1806.6689
    1828 0.000547046 1169.77196 1795.70861
    1940 0.000515464 1169.46393 1786.20068
    1959 0.000510465 1169.15678 1777.99165
    1862 0.000537057 1168.85051 1770.99519
    1925 0.000519481 1168.5451 1765.17143
    1808 0.000553097 1168.24057 1760.5119
    1861 0.000537346 1167.93686 1757.02682
    1857 0.000538503 1167.63403 1754.74222
    1879 0.000532198 1167.33201 1753.7022
    1846 0.000541712 1167.03084 1753.97196
    1904 0.00052521 1166.73048 1755.65634
    1967 0.000508388 1166.43094 1758.90808
    1836 0.000544662 1166.1322 1763.94558
    1860 0.000537634 1165.83427 1771.06894
    1830 0.000546448 1165.53712 1780.67823
    1899 0.000526593 1165.24077 1793.29253
    1885 0.000530504 1164.94518 1809.57211
    1892 0.000528541 1164.65038 1830.34248
    1941 0.000515198 1164.35634 1856.62132
    2056 0.000486381 1164.06305 1889.63878
    2060 0.000485437 1163.77052 1930.88403
    2087 0.000479157 1163.47872 1982.08309
    2078 0.000481232 1163.18767 2045.21027
    2221 0.000450248 1162.89734 2122.41954
    2410 0.000414938 1162.60774 2215.89339
    2515 0.000397614 1162.31884 2327.54115
    2658 0.000376223 1162.03067 2458.4843
    2705 0.000369686 1161.74319 2608.33254
    2876 0.000347705 1161.45642 2774.51518
    3072 0.000325521 1161.17033 2952.24116
    3288 0.000304136 1160.88493 3135.67199
    3458 0.000289184 1160.6002 3319.6359
    3715 0.000269179 1160.31614 3499.66423
    3872 0.000258264 1160.03275 3668.81143
    3885 0.0002574 1159.75002 3813.47976
    3974 0.000251636 1159.46795 3913.50328
    3967 0.00025208 1159.18651 3949.58023
    3758 0.000266099 1158.90572 3914.92775
    3625 0.000275862 1158.62555 3821.27567
    3538 0.000282646 1158.34603 3693.62921
    3438 0.000290867 1158.06712 3558.91888
    3212 0.000311333 1157.78884 3437.35881
    3200 0.0003125 1157.51116 3339.84304
    3260 0.000306748 1157.23409 3269.36247
    3176 0.000314861 1156.95761 3224.06195
    3089 0.000323729 1156.68173 3199.93368
    3236 0.000309023 1156.40644 3191.79184
    3313 0.000301841 1156.13174 3192.15866
    3278 0.000305064 1155.85761 3189.85301
    3261 0.000306654 1155.58405 3170.94923
    3212 0.000311333 1155.31106 3123.43067
    3192 0.000313283 1155.03863 3042.93209
    2961 0.000337724 1154.76676 2934.78957
    2864 0.000349162 1154.49544 2810.50024
    2778 0.000359971 1154.22467 2682.13809
    2593 0.000385654 1153.95443 2558.75751
    2482 0.000402901 1153.68473 2445.66098
    2414 0.00041425 1153.41556 2345.14315
    2319 0.00043122 1153.14692 2257.65173
    2221 0.000450248 1152.8788 2182.54415
    2229 0.000448632 1152.61119 2118.61523
    2134 0.000468604 1152.34409 2064.39656
    2139 0.000467508 1152.0775 2018.34223
    2062 0.000484966 1151.81141 1978.95103
    1951 0.000512558 1151.54582 1944.86256
    2072 0.000482625 1151.28072 1914.91888
    2037 0.000490918 1151.01611 1888.19934
    1965 0.000508906 1150.75198 1864.02819
    1975 0.000506329 1150.48832 1841.96068
    1857 0.000538503 1150.22515 1821.73885
    2011 0.000497265 1149.96243 1803.24289
    1850 0.000540541 1149.70019 1786.44426
    1849 0.000540833 1149.4384 1771.3608
    1777 0.000562746 1149.17708 1758.02536
    1857 0.000538503 1148.9162 1746.46832
    1813 0.000551572 1148.65577 1736.70998
    1809 0.000552792 1148.39578 1728.75566
    1794 0.000557414 1148.13623 1722.5988
    1727 0.000579039 1147.87712 1718.22413
    1703 0.000587199 1147.61843 1715.61233
    1774 0.000563698 1147.36018 1714.7472
    1788 0.000559284 1147.10234 1715.6083
    1723 0.000580383 1146.84492 1718.1879
    1783 0.000560852 1146.58792 1722.48539
    1732 0.000577367 1146.33133 1728.51059
    1802 0.000554939 1146.07514 1736.28208
    1760 0.000568182 1145.81936 1745.82979
    1730 0.000578035 1145.56398 1757.20016
    1790 0.000558659 1145.30899 1770.44768
    1709 0.000585138 1145.0544 1785.64095
    1756 0.000569476 1144.80019 1802.86196
    1743 0.000573723 1144.54637 1822.20816
    1837 0.000544366 1144.29292 1843.7932
    1876 0.000533049 1144.03986 1867.75082
    1918 0.000521376 1143.78716 1894.24045
    1885 0.000530504 1143.53484 1923.43995
    1896 0.000527426 1143.28288 1955.57056
    1967 0.000508388 1143.03129 1990.89126
    2070 0.000483092 1142.78006 2029.70446
    2013 0.000496771 1142.52918 2072.36098
    2091 0.00047824 1142.27865 2119.26195
    2176 0.000459559 1142.02848 2170.84526
    2182 0.000458295 1141.77865 2227.60223
    2220 0.00045045 1141.52917 2290.02696
    2394 0.000417711 1141.28002 2358.61804
    2432 0.000411184 1141.03121 2433.83559
    2453 0.000407664 1140.78274 2516.05172
    2527 0.000395726 1140.53459 2605.4732
    2650 0.000377358 1140.28677 2702.0246
    2741 0.00036483 1140.03928 2805.19935
    2903 0.000344471 1139.79211 2913.89145
    2992 0.000334225 1139.54525 3026.29133
    3102 0.000322373 1139.29871 3139.97178
    3133 0.000319183 1139.05248 3252.26791
    3346 0.000298864 1138.80657 3360.84399
    3471 0.000288101 1138.56096 3464.13335
    3547 0.000281928 1138.31565 3561.27234
    3717 0.000269034 1138.07064 3651.62843
    3637 0.000274952 1137.82594 3734.31257
    3839 0.000260485 1137.58152 3807.9203
    3799 0.000263227 1137.3374 3870.7086
    3923 0.000254907 1137.09357 3920.93166
    3853 0.000259538 1136.85003 3957.21822
    3918 0.000255232 1136.60677 3978.83944
    3840 0.000260417 1136.36379 3985.78721
    3850 0.00025974 1136.1211 3978.6851
    3832 0.00026096 1135.87867 3958.60671
    3819 0.000261849 1135.63653 3926.9366
    3865 0.000258732 1135.39465 3885.32176
    3744 0.000267094 1135.15305 3835.65782
    3803 0.00026295 1134.91171 3779.93517
    3604 0.000277469 1134.67064 3719.9578
    3582 0.000279174 1134.42982 3657.00314
    3668 0.000272628 1134.18927 3591.64341
    3481 0.000287274 1133.94898 3523.90026
    3452 0.000289687 1133.70894 3453.41617
    3227 0.000309885 1133.46915 3379.75038
    3201 0.000312402 1133.22961 3302.62871
    3205 0.000312012 1132.99033 3222.11421
    3139 0.000318573 1132.75128 3138.67119
    3028 0.000330251 1132.51248 3053.13266
    2945 0.000339559 1132.27393 2966.59691
    2912 0.000343407 1132.03561 2880.29283
    2804 0.000356633 1131.79753 2795.43422
    2680 0.000373134 1131.55968 2713.13329
    2599 0.000384763 1131.32207 2634.30326
    2621 0.000381534 1131.08469 2559.63395
    2426 0.000412201 1130.84753 2489.60418
    2471 0.000404694 1130.61061 2424.47892
    2400 0.000416667 1130.3739 2364.32296
    2272 0.000440141 1130.13743 2309.07046
    2328 0.000429553 1129.90117 2258.46411
    2128 0.000469925 1129.66513 2212.19729
    2104 0.000475285 1129.42931 2169.87599
    2126 0.000470367 1129.1937 2131.07577
    2034 0.000491642 1128.95831 2095.38757
    1986 0.000503525 1128.72313 2062.45869
    2020 0.00049505 1128.48816 2032.02472
    1974 0.000506586 1128.25339 2003.91937
    1947 0.000513611 1128.01884 1978.06463
    1959 0.000510465 1127.78448 1954.44108
    1910 0.00052356 1127.55033 1933.05361
    1922 0.000520291 1127.31638 1913.88979
    1855 0.000539084 1127.08263 1896.91049
    1846 0.000541712 1126.84908 1882.02176
    1856 0.000538793 1126.61572 1869.07936
    1895 0.000527704 1126.38256 1857.88571
    1865 0.000536193 1126.14959 1848.20029
    1897 0.000527148 1125.91681 1839.75234
    1812 0.000551876 1125.68422 1832.26253
    1839 0.000543774 1125.45181 1825.46645
    1841 0.000543183 1125.2196 1819.14083
    1822 0.000548847 1124.98756 1813.12065
    1835 0.000544959 1124.75571 1807.30913
    1806 0.00055371 1124.52405 1801.67074
    1890 0.000529101 1124.29256 1796.23844
    1890 0.000529101 1124.06125 1791.05554
    1839 0.000543774 1123.83012 1786.22001
    1803 0.000554631 1123.59916 1781.83104
    1841 0.000543183 1123.36838 1777.99215
    1823 0.000548546 1123.13777 1774.80011
    1774 0.000563698 1122.90733 1772.34009
    1786 0.00055991 1122.67706 1770.68032
    1845 0.000542005 1122.44696 1769.87431
    1797 0.000556483 1122.21703 1769.9588
    1743 0.000573723 1121.98726 1770.96166
    1776 0.000563063 1121.75766 1772.89613
    1800 0.000555556 1121.52823 1775.78476
    1814 0.000551268 1121.29895 1779.65381
    1895 0.000527704 1121.06984 1784.54572
    1835 0.000544959 1120.84088 1790.52566
    1807 0.000553403 1120.61208 1797.68321
    1746 0.000572738 1120.38344 1806.13803
    1784 0.000560538 1120.15496 1816.04066
    1763 0.000567215 1119.92663 1827.57412
    1835 0.000544959 1119.69846 1840.95447
    1730 0.000578035 1119.47043 1856.43274
    1858 0.000538213 1119.24256 1874.29973
    1921 0.000520562 1119.01484 1894.8852
    1878 0.000532481 1118.78727 1918.5642
    1902 0.000525762 1118.55984 1945.76121
    1960 0.000510204 1118.33257 1976.95183
    1910 0.00052356 1118.10543 2012.66316
    2104 0.000475285 1117.87845 2053.47036
    2117 0.000472367 1117.6516 2099.99091
    2130 0.000469484 1117.4249 2152.86378
    2196 0.000455373 1117.19834 2212.73115
    2296 0.00043554 1116.97192 2280.17928
    2354 0.000424809 1116.74564 2355.66819
    2414 0.00041425 1116.5195 2439.40098
    2478 0.000403551 1116.2935 2531.13107
    2565 0.000389864 1116.06763 2629.88824
    2757 0.000362713 1115.8419 2733.7146
    2879 0.000347343 1115.6163 2839.3712
    2964 0.000337382 1115.39083 2942.43744
    3236 0.000309023 1115.1655 3037.91757
    3259 0.000306843 1114.9403 3121.49711
    3315 0.000301659 1114.71523 3191.07145
    3383 0.000295596 1114.49029 3247.75727
    3535 0.000282885 1114.26548 3295.75244
    3440 0.000290698 1114.0408 3341.12953
    3458 0.000289184 1113.81625 3390.30628
    3560 0.000280899 1113.59182 3448.91774
    3496 0.000286041 1113.36752 3521.23992
    3642 0.000274574 1113.14334 3610.16073
    3591 0.000278474 1112.91929 3717.28464
    3700 0.00027027 1112.69536 3843.07322
    3775 0.000264901 1112.47155 3986.88335
    4010 0.000249377 1112.24786 4146.98384
    4283 0.000233481 1112.0243 4320.58629
    4497 0.00022237 1111.80085 4504.1303
    4752 0.000210438 1111.57753 4693.79988
    5153 0.000194062 1111.35432 4886.12436
    5249 0.000190512 1111.13123 5078.27345
    5542 0.00018044 1110.90826 5267.75321
    5838 0.000171292 1110.6854 5451.74127
    6140 0.000162866 1110.46266 5626.32202
    6355 0.000157356 1110.24003 5786.36928
    6658 0.000150195 1110.01752 5925.68629
    6453 0.000154967 1109.79512 6038.16062
    6857 0.000145836 1109.57284 6118.65806
    6872 0.000145518 1109.35067 6164.19234
    6751 0.000148126 1109.1286 6174.50249
    6790 0.000147275 1108.90665 6152.0829
    6650 0.000150376 1108.68481 6101.75527
    6418 0.000155812 1108.46308 6029.68564
    6210 0.000161031 1108.24146 5942.50832
    5909 0.000169233 1108.01994 5846.34449
    5670 0.000176367 1107.79854 5746.17317
    5527 0.00018093 1107.57724 5645.36773
    5168 0.000193498 1107.35604 5545.53658
    5207 0.000192049 1107.13496 5446.65455
    5033 0.000198689 1106.91397 5347.0547
    5096 0.000196232 1106.6931 5244.33842
    4987 0.000200521 1106.47232 5135.41796
    4885 0.000204708 1106.25165 5017.69729
    4817 0.000207598 1106.03109 4889.19665
    4709 0.000212359 1105.81062 4749.34597
    4642 0.000215424 1105.59026 4598.7639
    4469 0.000223764 1105.37 4439.36192
    4174 0.000239578 1105.14984 4273.77176
    3934 0.000254194 1104.92978 4105.03208
    3774 0.000264971 1104.70982 3936.1887
    3638 0.000274876 1104.48996 3769.94762
    3417 0.000292654 1104.27019 3608.56893
    3141 0.00031837 1104.05053 3453.76028
    2980 0.00033557 1103.83096 3306.73266
    2856 0.00035014 1103.61149 3168.2122
    2620 0.000381679 1103.39212 3038.54641
    2532 0.000394945 1103.17284 2917.81192
    2491 0.000401445 1102.95366 2805.82088
    2423 0.000412712 1102.73458 2702.26557
    2329 0.000429369 1102.51559 2606.6949
    2168 0.000461255 1102.29669 2518.6279
    2224 0.00044964 1102.07789 2437.52824
    2062 0.000484966 1101.85918 2362.84888
    2003 0.000499251 1101.64057 2294.06917
    2046 0.000488759 1101.42205 2230.68199
    1911 0.000523286 1101.20362 2172.20739
    1972 0.000507099 1100.98528 2118.20453
    1912 0.000523013 1100.76704 2068.2714
    1825 0.000547945 1100.54888 2022.0413
    1821 0.000549149 1100.33082 1979.1833
    1877 0.000532765 1100.11284 1939.39795
    1747 0.00057241 1099.89496 1902.42224
    1755 0.000569801 1099.67716 1868.01141
    1607 0.000622278 1099.45946 1835.9497
    1761 0.000567859 1099.24184 1806.03506
    1623 0.000616143 1099.02431 1778.08705
    1597 0.000626174 1098.80687 1751.93885
    1589 0.000629327 1098.58952 1727.42984
    1618 0.000618047 1098.37226 1704.42835
    1649 0.000606428 1098.15508 1682.7992
    1550 0.000645161 1097.93799 1662.42984
    1584 0.000631313 1097.72098 1643.21522
    1620 0.000617284 1097.50406 1625.06473
    1598 0.000625782 1097.28723 1607.89609
    1489 0.000671592 1097.07048 1591.64039
    1618 0.000618047 1096.85382 1576.23347
    1608 0.000621891 1096.63724 1561.6227
    1488 0.000672043 1096.42074 1547.76016
    1495 0.000668896 1096.20433 1534.60377
    1469 0.000680735 1095.988 1522.1158
    1490 0.000671141 1095.77176 1510.25935
    1527 0.000654879 1095.5556 1499.00297
    1525 0.000655738 1095.33952 1488.31391
    1524 0.000656168 1095.12353 1478.16391
    1469 0.000680735 1094.90761 1468.52652
    1453 0.000688231 1094.69178 1459.36884
    1468 0.000681199 1094.47603 1450.66809
    1480 0.000675676 1094.26037 1442.40045
    1496 0.000668449 1094.04478 1434.54222
    1356 0.000737463 1093.82927 1427.07213
    1426 0.000701262 1093.61385 1419.96943
    1433 0.000697837 1093.3985 1413.21445
    1416 0.000706215 1093.18324 1406.79075
    1345 0.000743494 1092.96805 1400.67869
    1453 0.000688231 1092.75295 1394.86821
    1427 0.000700771 1092.53792 1389.33579
    1420 0.000704225 1092.32297 1384.07207
    1329 0.000752445 1092.1081 1379.06415
    1336 0.000748503 1091.89331 1374.30042
    1387 0.000720981 1091.6786 1369.76869
    1311 0.000762777 1091.46397 1365.45887
    1448 0.000690608 1091.24941 1361.36081
    1411 0.000708717 1091.03493 1357.46503
    1376 0.000726744 1090.82053 1353.6255
    1333 0.000750188 1090.60621 1350.10711
    1307 0.000765111 1090.39196 1346.76395
    1393 0.000717875 1090.17779 1343.58704
    1342 0.000745156 1089.96369 1340.56757
    1332 0.000750751 1089.74968 1337.69641
    1318 0.000758725 1089.53574 1334.96421
    1332 0.000750751 1089.32187 1332.36131
    1361 0.000734754 1089.10808 1329.87785
    1373 0.000728332 1088.89436 1327.50402
    1294 0.000772798 1088.68072 1325.16206
    1350 0.000740741 1088.46716 1322.97893
    1353 0.000739098 1088.25367 1320.88165
    1354 0.000738552 1088.04026 1318.85682
    1274 0.000784929 1087.82692 1316.90217
    1320 0.000757576 1087.61365 1315.0139
    1317 0.000759301 1087.40046 1313.19023
    1265 0.000790514 1087.18734 1311.43285
    1260 0.000793651 1086.9743 1309.74052
    1319 0.00075815 1086.76132 1308.11277
    1250 0.0008 1086.54843 1306.55387
    1339 0.000746826 1086.3356 1305.06616
    1257 0.000795545 1086.12285 1303.65132
    1241 0.000805802 1085.91017 1302.31073
    1271 0.000786782 1085.69757 1301.04483
    1262 0.000792393 1085.48504 1299.85381
    1294 0.000772798 1085.27258 1298.73659
    1296 0.000771605 1085.06019 1297.69295
    1296 0.000771605 1084.84787 1296.72158
    1266 0.000789889 1084.63563 1295.82203
    1197 0.000835422 1084.42345 1294.99421
    1275 0.000784314 1084.21135 1294.23885
    1304 0.000766871 1083.99932 1293.55711
    1253 0.000798085 1083.78737 1292.95144
    1213 0.000824402 1083.57548 1292.42441
    1297 0.00077101 1083.36366 1291.97941
    1264 0.000791139 1083.15192 1291.62023
    1269 0.000788022 1082.94024 1291.35077
    1358 0.000736377 1082.72864 1291.17525
    1347 0.00074239 1082.51711 1291.09752
    1279 0.000781861 1082.30565 1291.12184
    1309 0.000763942 1082.09425 1291.25267
    1330 0.00075188 1081.88293 1291.49367
    1291 0.000774593 1081.67168 1291.84935
    1297 0.00077101 1081.46049 1292.32427
    1313 0.000761615 1081.24938 1292.92341
    1343 0.000744602 1081.03834 1293.65333
    1306 0.000765697 1080.82736 1294.51685
    1273 0.000785546 1080.61646 1295.52203
    1301 0.00076864 1080.40562 1296.67531
    1252 0.000798722 1080.19486 1297.98671
    1316 0.000759878 1079.98416 1299.46162
    1294 0.000772798 1079.77353 1301.11194
    1357 0.00073692 1079.56297 1302.94838
    1362 0.000734214 1079.35248 1304.98419
    1323 0.000755858 1079.14205 1307.23312
    1347 0.00074239 1078.9317 1309.71218
    1317 0.000759301 1078.72141 1312.43921
    1280 0.00078125 1078.51119 1315.43648
    1336 0.000748503 1078.30104 1318.72702
    1351 0.000740192 1078.09096 1322.34022
    1335 0.000749064 1077.88095 1326.30726
    1408 0.000710227 1077.671 1330.58094
    1348 0.00074184 1077.46112 1335.37562
    1353 0.000739098 1077.25131 1340.65666
    1318 0.000758725 1077.04156 1346.48589
    1364 0.000733138 1076.83189 1352.93191
    1297 0.00077101 1076.62228 1360.08228
    1336 0.000748503 1076.41273 1368.036
    1363 0.000733676 1076.20326 1376.9272
    1341 0.000745712 1075.99385 1386.88964
    1379 0.000725163 1075.78451 1398.12265
    1380 0.000724638 1075.57523 1410.8082
    1403 0.000712758 1075.36602 1425.32744
    1439 0.000694927 1075.15688 1441.9876
    1365 0.000732601 1074.94781 1461.23484
    1379 0.000725163 1074.7388 1483.58934
    1443 0.000693001 1074.52985 1509.68564
    1531 0.000653168 1074.32098 1540.2287
    1472 0.000679348 1074.11217 1576.01235
    1509 0.000662691 1073.90342 1617.88435
    1675 0.000597015 1073.69474 1666.66425
    1643 0.000608643 1073.48613 1723.17865
    1668 0.00059952 1073.27758 1788.10252
    1759 0.000568505 1073.0691 1862.00082
    1833 0.000545554 1072.86069 1945.02026
    1784 0.000560538 1072.65234 2036.70506
    1994 0.000501505 1072.44405 2135.20799
    2052 0.000487329 1072.23583 2236.6409
    2164 0.000462107 1072.02768 2334.06756
    2201 0.000454339 1071.81959 2417.68804
    2309 0.000433088 1071.61157 2476.31718
    2250 0.000444444 1071.40361 2501.14237
    2334 0.000428449 1071.19571 2489.56921
    2288 0.000437063 1070.98789 2446.69133
    2431 0.000411353 1070.78012 2383.02005
    2238 0.000446828 1070.57242 2310.48014
    2141 0.000467071 1070.36479 2239.03835
    2039 0.000490436 1070.15722 2175.63724
    1994 0.000501505 1069.94971 2124.22475
    2018 0.00049554 1069.74227 2086.69527
    1972 0.000507099 1069.5349 2063.42982
    1835 0.000544959 1069.32758 2053.81038
    1842 0.000542888 1069.12034 2056.21938
    1877 0.000532765 1068.91315 2067.88588
    1870 0.000534759 1068.70603 2084.57446
    1930 0.000518135 1068.49898 2100.52431
    1978 0.000505561 1068.29199 2109.13355
    1923 0.000520021 1068.08506 2104.64121
    1973 0.000506842 1067.8782 2084.12186
    2026 0.000493583 1067.6714 2048.62469
    1913 0.000522739 1067.46466 2002.38001
    1940 0.000515464 1067.25799 1950.77611
    1862 0.000537057 1067.05138 1898.65404
    1790 0.000558659 1066.84484 1849.35315
    1796 0.000556793 1066.63836 1804.83863
    1762 0.000567537 1066.43194 1765.9269
    1748 0.000572082 1066.22559 1732.79563
    1662 0.000601685 1066.0193 1705.16422
    1684 0.000593824 1065.81307 1682.58698
    1611 0.000620732 1065.60691 1664.47847
    1675 0.000597015 1065.4008 1650.26764
    1641 0.000609385 1065.19477 1639.37774
    1608 0.000621891 1064.98879 1631.30101
    1627 0.000614628 1064.78288 1625.60142
    1501 0.000666223 1064.57703 1621.92426
    1595 0.000626959 1064.37125 1619.99689
    1564 0.000639386 1064.16552 1619.62173
    1558 0.000641849 1063.95986 1620.6733
    1579 0.000633312 1063.75427 1623.06809
    1574 0.000635324 1063.54873 1626.77371
    1655 0.00060423 1063.34326 1631.77558
    1592 0.000628141 1063.13785 1638.089
    1568 0.000637755 1062.9325 1645.73142
    1592 0.000628141 1062.72722 1654.7403
    1633 0.00061237 1062.522 1665.1486
    1666 0.00060024 1062.31684 1677.00912
    1647 0.000607165 1062.11174 1690.36925
    1675 0.000597015 1061.90671 1705.30264
    1601 0.00062461 1061.70173 1721.87948
    1620 0.000617284 1061.49682 1740.2032
    1747 0.00057241 1061.29198 1760.37363
    1743 0.000573723 1061.08719 1782.53019
    1787 0.000559597 1060.88247 1806.80277
    1750 0.000571429 1060.6778 1833.35577
    1823 0.000548546 1060.4732 1862.36364
    1856 0.000538793 1060.26867 1893.98903
    1948 0.000513347 1060.06419 1928.42934
    1948 0.000513347 1059.85978 1965.84838
    1991 0.00050226 1059.65542 2006.44387
    1987 0.000503271 1059.45113 2050.36852
    2039 0.000490436 1059.2469 2097.7993
    2060 0.000485437 1059.04274 2148.84706
    2129 0.000469704 1058.83863 2203.63951
    2294 0.00043592 1058.63459 2262.2008
    2377 0.000420698 1058.4306 2324.54312
    2452 0.00040783 1058.22668 2390.53194
    2550 0.000392157 1058.02282 2459.98554
    2541 0.000393546 1057.81903 2532.50478
    2768 0.000361272 1057.61529 2607.57516
    2719 0.000367782 1057.41161 2684.47395
    2853 0.000350508 1057.208 2762.21578
    2943 0.000339789 1057.00444 2839.6387
    3058 0.000327011 1056.80095 2915.32294
    2978 0.000335796 1056.59752 2987.73769
    3146 0.000317864 1056.39415 3055.22228
    3292 0.000303767 1056.19084 3116.18817
    3228 0.000309789 1055.9876 3169.18307
    3327 0.000300571 1055.78441 3213.10808
    3237 0.000308928 1055.58128 3247.25852
    3325 0.000300752 1055.37822 3271.47908
    3238 0.000308833 1055.17521 3286.12764
    3389 0.000295072 1054.97227 3292.05398
    3260 0.000306748 1054.76939 3290.48179
    3312 0.000301932 1054.56657 3282.86144
    3313 0.000301841 1054.36381 3270.66752
    3287 0.000304229 1054.16111 3255.36186
    3213 0.000311236 1053.95847 3238.10149
    3197 0.000312793 1053.75589 3219.84868
    3242 0.000308452 1053.55337 3201.13181
    3227 0.000309885 1053.35091 3182.2489
    3195 0.000312989 1053.14851 3163.10773
    3114 0.00032113 1052.94618 3143.48708
    3177 0.000314762 1052.7439 3122.94481
    3060 0.000326797 1052.54168 3101.10298
    3012 0.000332005 1052.33953 3077.57797
    2995 0.00033389 1052.13743 3052.21689
    3028 0.000330251 1051.9354 3025.02058
    3010 0.000332226 1051.73342 2996.29667
    2848 0.000351124 1051.53151 2966.49985
    2898 0.000345066 1051.32965 2936.3379
    3023 0.000330797 1051.12786 2906.55883
    2863 0.000349284 1050.92612 2877.99545
    2876 0.000347705 1050.72445 2851.43807
    2755 0.000362976 1050.52283 2827.62217
    2838 0.000352361 1050.32128 2807.16041
    2789 0.000358551 1050.11978 2790.5686
    2741 0.00036483 1049.91835 2778.21064
    2732 0.000366032 1049.71697 2770.36177
    2718 0.000367918 1049.51566 2767.155
    2786 0.000358938 1049.3144 2768.62079
    2840 0.000352113 1049.11321 2774.74622
    2790 0.000358423 1048.91207 2785.3512
    2698 0.000370645 1048.711 2800.26153
    2812 0.000355619 1048.50998 2819.14854
    2915 0.000343053 1048.30902 2841.681
    2848 0.000351124 1048.10812 2867.39477
    2796 0.000357654 1047.90729 2895.81273
    3015 0.000331675 1047.70651 2926.36217
    2941 0.00034002 1047.50579 2958.46406
    3023 0.000330797 1047.30513 2991.48574
    2926 0.000341763 1047.10453 3024.82756
    3080 0.000324675 1046.90399 3057.90966
    3075 0.000325203 1046.70351 3090.21783
    3136 0.000318878 1046.50309 3121.34446
    3165 0.000315956 1046.30273 3150.97271
    3129 0.000319591 1046.10242 3178.94246
    3155 0.000316957 1045.90218 3205.17053
    3111 0.00032144 1045.70199 3229.6947
    3332 0.00030012 1045.50187 3252.59455
    3280 0.000304878 1045.3018 3273.94547
    3361 0.00029753 1045.10179 3293.79662
    3309 0.000302206 1044.90185 3312.07327
    3405 0.000293686 1044.70196 3328.62238
    3427 0.0002918 1044.50213 3343.11733
    3376 0.000296209 1044.30236 3355.18662
    3435 0.000291121 1044.10264 3364.36213
    3491 0.000286451 1043.90299 3370.27777
    3572 0.000279955 1043.7034 3372.62856
    3391 0.000294898 1043.50386 3371.36388
    3396 0.000294464 1043.30438 3366.64171
    3373 0.000296472 1043.10496 3358.87283
    3465 0.0002886 1042.90561 3348.7283
    3464 0.000288684 1042.7063 3336.96352
    3438 0.000290867 1042.50706 3324.49495
    3308 0.000302297 1042.30788 3312.15982
    3299 0.000303122 1042.10876 3300.8248
    3290 0.000303951 1041.90969 3291.15731
    3394 0.000294638 1041.71068 3283.77532
    3360 0.000297619 1041.51173 3279.04485
    3317 0.000301477 1041.31284 3277.23233
    3321 0.000301114 1041.11401 3278.44232
    3323 0.000300933 1040.91524 3282.63032
    3417 0.000292654 1040.71652 3289.64956
    3456 0.000289352 1040.51786 3299.2999
    3379 0.000295946 1040.31927 3311.35373
    3455 0.000289436 1040.12073 3325.58463
    3604 0.000277469 1039.92224 3341.81759
    3502 0.000285551 1039.72382 3359.80589
    3613 0.000276778 1039.52546 3379.37524
    3528 0.000283447 1039.32715 3400.20072
    3601 0.000277701 1039.1289 3421.92623
    3581 0.000279252 1038.93071 3444.05416
    3593 0.000278319 1038.73258 3465.98242
    3562 0.000280741 1038.5345 3486.95277
    3620 0.000276243 1038.33649 3506.1929
    3571 0.000280034 1038.13853 3522.854
    3568 0.000280269 1037.94063 3536.18074
    3689 0.000271076 1037.74278 3545.47618
    3626 0.000275786 1037.545 3550.24814
    3667 0.000272702 1037.34727 3550.17786
    3626 0.000275786 1037.1496 3545.20315
    3516 0.000284414 1036.95199 3535.47534
    3678 0.000271887 1036.75444 3521.35819
    3480 0.000287356 1036.55694 3503.35205
    3531 0.000283206 1036.35951 3482.08727
    3508 0.000285063 1036.16213 3458.20729
    3501 0.000285633 1035.96481 3432.36395
    3392 0.000294811 1035.76754 3405.11034
    3423 0.000292141 1035.57033 3376.91957
    3480 0.000287356 1035.37318 3348.11973
    3417 0.000292654 1035.17609 3318.94018
    3364 0.000297265 1034.97906 3289.46496
    3440 0.000290698 1034.78208 3259.71501
    3343 0.000299133 1034.58516 3229.65935
    3312 0.000301932 1034.3883 3199.25156
    3300 0.00030303 1034.1915 3168.47787
    3213 0.000311236 1033.99475 3137.38544
    3144 0.000318066 1033.79806 3106.10686
    3194 0.000313087 1033.60143 3074.86312
    3129 0.000319591 1033.40485 3043.98807
    3116 0.000320924 1033.20834 3013.87536
    3083 0.000324359 1033.01188 2985.00091
    3038 0.000329164 1032.81547 2957.70495
    2967 0.000337041 1032.61913 2932.79224
    2976 0.000336022 1032.42284 2910.58672
    2923 0.000342114 1032.22661 2891.53263
    3030 0.000330033 1032.03043 2875.92828
    2853 0.000350508 1031.83432 2864.1828
    2968 0.000336927 1031.63826 2856.41895
    2861 0.000349528 1031.44225 2852.70064
    3020 0.000331126 1031.24631 2852.97071
    2979 0.000335683 1031.05042 2857.01827
    3011 0.000332116 1030.85459 2864.47136
    2888 0.00034626 1030.65881 2874.72706
    2973 0.000336361 1030.46309 2887.17924
    3127 0.000319795 1030.26743 2900.83671
    3038 0.000329164 1030.07183 2914.68464
    3058 0.000327011 1029.87628 2927.52687
    2910 0.000343643 1029.68079 2938.14049
    2954 0.000338524 1029.48535 2945.36954
    2849 0.000351 1029.28998 2948.21018
    2972 0.000336474 1029.09465 2945.92105
    2931 0.00034118 1028.89939 2938.11297
    2831 0.000353232 1028.70418 2924.77396
    2906 0.000344116 1028.50903 2906.27859
    2814 0.000355366 1028.31394 2883.29863
    2827 0.000353732 1028.1189 2856.76734
    2771 0.000360881 1027.92392 2827.67568
    2715 0.000368324 1027.72899 2797.02349
    2659 0.000376081 1027.53413 2765.72001
    2638 0.000379075 1027.33931 2734.46147
    2674 0.000373972 1027.14456 2703.74843
    2573 0.000388651 1026.94986 2673.80982
    2624 0.000381098 1026.75522 2644.65597
    2531 0.000395101 1026.56063 2616.07308
    2471 0.000404694 1026.3661 2587.72
    2550 0.000392157 1026.17163 2559.1282
    2388 0.00041876 1025.97721 2529.84365
    2364 0.000423012 1025.78285 2499.43094
    2306 0.000433651 1025.58854 2467.60552
    2362 0.00042337 1025.39429 2434.21091
    2262 0.000442087 1025.2001 2399.30273
    2316 0.000431779 1025.00596 2363.08091
    2162 0.000462535 1024.81188 2325.90968
    2223 0.000449843 1024.61786 2288.22958
    2188 0.000457038 1024.42389 2250.5128
    2134 0.000468604 1024.22998 2213.26336
    2101 0.000475964 1024.03612 2176.89299
    2018 0.00049554 1023.84232 2141.79592
    2109 0.000474158 1023.64857 2108.2432
    2071 0.000482859 1023.45489 2076.47305
    2044 0.000489237 1023.26125 2046.61454
    1976 0.000506073 1023.06768 2018.77826
    1929 0.000518403 1022.87415 1992.99449
    1930 0.000518135 1022.68069 1969.29571
    1899 0.000526593 1022.48728 1947.66676
    1964 0.000509165 1022.29392 1928.09131
    1876 0.000533049 1022.10063 1910.55179
    1895 0.000527704 1021.90738 1895.01032
    1855 0.000539084 1021.7142 1881.44782
    1822 0.000548847 1021.52106 1869.81962
    1908 0.000524109 1021.32799 1860.10692
    1886 0.000530223 1021.13497 1852.25738
    1864 0.000536481 1020.942 1846.24343
    1908 0.000524109 1020.74909 1841.99356
    1830 0.000546448 1020.55624 1839.45686
    1866 0.000535906 1020.36344 1838.54535
    1877 0.000532765 1020.1707 1839.16738
    1835 0.000544959 1019.97801 1841.20475
    1856 0.000538793 1019.78538 1844.53895
    1904 0.00052521 1019.5928 1849.05023
    1903 0.000525486 1019.40028 1854.65383
    1856 0.000538793 1019.20781 1861.31249
    1967 0.000508388 1019.0154 1869.05911
    1930 0.000518135 1018.82304 1878.0026
    1957 0.000510986 1018.63074 1888.29732
    2007 0.000498256 1018.4385 1900.14113
    2022 0.00049456 1018.24631 1913.7185
    2086 0.000479386 1018.05417 1929.22298
    2081 0.000480538 1017.86209 1946.80386
    2046 0.000488759 1017.67007 1966.60921
    2125 0.000470588 1017.4781 1988.75817
    2162 0.000462535 1017.28618 2013.3471
    2222 0.000450045 1017.09432 2040.46523
    2201 0.000454339 1016.90252 2070.13173
    2262 0.000442087 1016.71077 2102.48634
    2179 0.000458926 1016.51907 2137.5102
    2334 0.000428449 1016.32743 2175.22691
    2416 0.000413907 1016.13584 2215.62776
    2419 0.000413394 1015.94431 2258.7162
    2481 0.000403063 1015.75284 2304.47572
    2507 0.000398883 1015.56141 2352.91948
    2562 0.00039032 1015.37005 2404.00599
    2720 0.000367647 1015.17874 2457.71275
    2791 0.000358295 1014.98748 2513.91305
    2816 0.000355114 1014.79628 2572.41812
    2786 0.000358938 1014.60513 2632.99416
    2893 0.000345662 1014.41403 2695.20649
    2922 0.000342231 1014.223 2758.55384
    3050 0.000327869 1014.03201 2822.37342
    3138 0.000318674 1013.84108 2885.91952
    3105 0.000322061 1013.65021 2948.30625
    3159 0.000316556 1013.45938 3008.60554
    3227 0.000309885 1013.26862 3065.82788
    3318 0.000301386 1013.07791 3119.01542
    3222 0.000310366 1012.88725 3167.27353
    3311 0.000302024 1012.69664 3209.86208
    3293 0.000303674 1012.5061 3246.22284
    3238 0.000308833 1012.3156 3276.0513
    3403 0.000293858 1012.12516 3299.32033
    3373 0.000296472 1011.93477 3316.2566
    3375 0.000296296 1011.74444 3327.35274
    3344 0.000299043 1011.55416 3333.28751
    3232 0.000309406 1011.36394 3334.8933
    3300 0.00030303 1011.17377 3333.05394
    3327 0.000300571 1010.98365 3328.66291
    3242 0.000308452 1010.79359 3322.536
    3348 0.000298686 1010.60359 3315.38007
    3260 0.000306748 1010.41363 3307.76246
    3385 0.000295421 1010.22373 3300.06172
    3315 0.000301659 1010.03389 3292.51945
    3348 0.000298686 1009.8441 3285.19851
    3318 0.000301386 1009.65436 3278.0639
    3291 0.000303859 1009.46467 3270.94356
    3293 0.000303674 1009.27504 3263.6589
    3185 0.000313972 1009.08547 3255.93991
    3262 0.00030656 1008.89595 3247.56687
    3194 0.000313087 1008.70648 3238.29209
    3265 0.000306279 1008.51706 3227.89464
    3284 0.000304507 1008.3277 3216.21355
    3321 0.000301114 1008.13839 3203.0846
    3342 0.000299222 1007.94914 3188.42934
    3394 0.000294638 1007.75994 3172.21266
    3372 0.00029656 1007.57079 3154.5307
    3266 0.000306185 1007.3817 3135.59514
    3249 0.000307787 1007.19266 3115.78524
    3387 0.000295247 1007.00367 3095.59915
    3216 0.000310945 1006.81474 3075.67037
    3271 0.000305717 1006.62586 3056.64211
    3117 0.000320821 1006.43704 3039.17858
    3281 0.000304785 1006.24827 3023.80481
    3325 0.000300752 1006.05955 3010.93192
    3178 0.000314663 1005.87088 3000.73465
    3062 0.000326584 1005.68227 2993.18156
    3154 0.000317058 1005.49371 2987.9996
    3161 0.000316356 1005.30521 2984.67542
    3004 0.000332889 1005.11675 2982.54943
    3099 0.000322685 1004.92835 2980.74483
    2954 0.000338524 1004.74001 2978.36652
    3014 0.000331785 1004.55172 2974.4594
    3070 0.000325733 1004.36348 2968.19077
    3039 0.000329056 1004.17529 2958.8819
    3017 0.000331455 1003.98716 2946.10976
    2921 0.000342349 1003.79908 2929.74658
    2980 0.00033557 1003.61105 2909.96399
    2911 0.000343525 1003.42308 2887.2253
    2911 0.000343525 1003.23515 2862.19727
    2738 0.00036523 1003.04729 2835.6794
    2868 0.000348675 1002.85947 2808.51294
    2785 0.000359066 1002.67171 2781.52739
    2657 0.000376364 1002.484 2755.42168
    2735 0.000365631 1002.29634 2730.76404
    2664 0.000375375 1002.10874 2707.99203
    2618 0.000381971 1001.92119 2687.32947
    2653 0.000376932 1001.73369 2668.90636
    2686 0.000372301 1001.54624 2652.67004
    2654 0.00037679 1001.35885 2638.53811
    2676 0.000373692 1001.17151 2626.3165
    2595 0.000385356 1000.98422 2615.85941
    2668 0.000374813 1000.79699 2606.99323
    2653 0.000376932 1000.6098 2599.65072
    2641 0.000378644 1000.42268 2593.82301
    2713 0.000368596 1000.2356 2589.59125
    2671 0.000374392 1000.04857 2587.1314
    2625 0.000380952 999.8616 2586.66673
    2761 0.000362188 999.67468 2588.49328
    2791 0.000358295 999.48781 2592.86338
    2736 0.000365497 999.301 2600.0625
    2881 0.000347102 999.11424 2610.27932
    2937 0.000340483 998.92753 2623.65677
    3067 0.000326052 998.74087 2640.20147
    3044 0.000328515 998.55426 2659.83347
    3028 0.000330251 998.36771 2682.30141
    3152 0.000317259 998.18121 2707.2421
    3171 0.000315358 997.99476 2734.10411
    3165 0.000315956 997.80836 2762.20894
    3197 0.000312793 997.62202 2790.74448
    3279 0.000304971 997.43573 2818.7375
    3300 0.00030303 997.24949 2845.19789
    3101 0.000322477 997.0633 2869.05423
    3372 0.00029656 996.87716 2889.33301
    3399 0.000294204 996.69108 2905.1374
    3357 0.000297885 996.50504 2915.81108
    3219 0.000310655 996.31906 2920.9196
    3335 0.00029985 996.13314 2920.34204
    3172 0.000315259 995.94726 2914.27267
    3165 0.000315956 995.76144 2903.14919
    3148 0.000317662 995.57566 2887.67568
    3005 0.000332779 995.38994 2868.64989
    3127 0.000319795 995.20427 2846.99266
    3114 0.00032113 995.01866 2823.55237
    3059 0.000326904 994.83309 2799.11533
    2945 0.000339559 994.64758 2774.33611
    3004 0.000332889 994.46212 2749.6791
    2932 0.000341064 994.27671 2725.44604
    2968 0.000336927 994.09135 2701.73942
    2898 0.000345066 993.90604 2678.52868
    2834 0.000352858 993.72078 2655.64351
    2813 0.000355492 993.53558 2632.86655
    2766 0.000361533 993.35043 2609.93567
    2771 0.000360881 993.16533 2586.67903
    2693 0.000371333 992.98028 2562.96683
    2622 0.000381388 992.79528 2538.86634
    2697 0.000370782 992.61033 2514.56554
    2508 0.000398724 992.42544 2490.47627
    2635 0.000379507 992.2406 2467.13933
    2557 0.000391083 992.0558 2445.27308
    2539 0.000393856 991.87106 2425.67416
    2414 0.00041425 991.68637 2409.20031
    2550 0.000392157 991.50173 2396.73306
    2359 0.000423908 991.31715 2389.09268
    2431 0.000411353 991.13261 2387.01591
    2463 0.000406009 990.94813 2391.0637
    2533 0.000394789 990.76369 2401.53873
    2548 0.000392465 990.57931 2418.35571
    2383 0.000419639 990.39498 2440.80371
    2521 0.000396668 990.2107 2467.37538
    2527 0.000395726 990.02647 2495.48035
    2534 0.000394633 989.84229 2521.31148
    2610 0.000383142 989.65816 2540.21204
    2563 0.000390168 989.47409 2547.39956
    2673 0.000374111 989.29006 2539.32444
    2576 0.000388199 989.10609 2514.83504
    2513 0.000397931 988.92216 2475.63565
    2543 0.000393236 988.73829 2425.74593
    2427 0.000412031 988.55447 2370.12088
    2485 0.000402414 988.3707 2313.57727
    2456 0.000407166 988.18698 2259.88992
    2277 0.000439174 988.00331 2211.7766
    2378 0.000420521 987.81969 2170.83979
    2154 0.000464253 987.63612 2137.9905
    2174 0.000459982 987.4526 2113.50178
    2235 0.000447427 987.26913 2097.25672
    2163 0.000462321 987.08572 2088.78147
    2239 0.000446628 986.90235 2087.20405
    2205 0.000453515 986.71904 2091.20129
    2194 0.000455789 986.53577 2098.90353
    2261 0.000442282 986.35256 2107.88465
    2106 0.000474834 986.16939 2115.34111
    2258 0.00044287 985.98628 2118.57504
    2220 0.00045045 985.80322 2115.59501
    2171 0.000460617 985.62021 2105.75092
    2319 0.00043122 985.43724 2089.83526
    2315 0.000431965 985.25433 2069.73356
    2190 0.000456621 985.07147 2047.77061
    2205 0.000453515 984.88866 2026.10177
    2193 0.000455996 984.7059 2006.4202
    2154 0.000464253 984.52319 1989.84247
    2124 0.00047081 984.34053 1977.05213
    2123 0.000471032 984.15792 1968.35371
    2134 0.000468604 983.97536 1963.86859
    2156 0.000463822 983.79285 1963.55049
    2166 0.000461681 983.61039 1967.31477
    2179 0.000458926 983.42798 1975.01731
    2163 0.000462321 983.24562 1986.52226
    2195 0.000455581 983.06331 2001.70113
    2139 0.000467508 982.88105 2020.45591
    2245 0.000445434 982.69884 2042.7172
    2278 0.000438982 982.51668 2068.46842
    2233 0.000447828 982.33457 2097.74323
    2284 0.000437828 982.15251 2130.63221
    2323 0.000430478 981.9705 2167.2912
    2388 0.00041876 981.78854 2207.8668
    2454 0.000407498 981.60663 2252.77216
    2402 0.00041632 981.42476 2302.23313
    2557 0.000391083 981.24295 2356.59271
    2651 0.000377216 981.06119 2416.13958
    2614 0.000382555 980.87948 2481.1257
    2696 0.00037092 980.69782 2551.62238
    2881 0.000347102 980.51621 2627.50022
    2890 0.000346021 980.33464 2708.23313
    3073 0.000325415 980.15313 2792.872
    3122 0.000320307 979.97167 2879.88508
    3079 0.000324781 979.79025 2967.27479
    3278 0.000305064 979.60889 3052.87354
    3515 0.000284495 979.42757 3134.62767
    3447 0.000290107 979.24631 3211.24382
    3635 0.000275103 979.06509 3282.56101
    3550 0.00028169 978.88392 3349.59158
    3802 0.000263019 978.7028 3414.13945
    3821 0.000261712 978.52174 3478.37857
    3937 0.000254001 978.34072 3544.16051
    4053 0.000246731 978.15975 3612.75008
    3936 0.000254065 977.97883 3684.72056
    4171 0.000239751 977.79795 3759.85801
    4189 0.00023872 977.61713 3837.37047
    4285 0.000233372 977.43636 3915.91136
    4402 0.000227169 977.25564 3993.8916
    4598 0.000217486 977.07496 4069.6009
    4671 0.000214087 976.89434 4141.54109
    4616 0.000216638 976.71376 4208.49843
    4823 0.00020734 976.53323 4269.63445
    4609 0.000216967 976.35275 4324.40924
    4705 0.00021254 976.17232 4372.41178
    4819 0.000207512 975.99194 4413.41283
    4755 0.000210305 975.81161 4447.21963
    4907 0.000203791 975.63133 4474.01066
    4740 0.00021097 975.45109 4494.1045
    4764 0.000209908 975.27091 4508.13264
    4824 0.000207297 975.09077 4516.5863
    4781 0.000209161 974.91069 4519.8997
    4898 0.000204165 974.73065 4518.15278
    4740 0.00021097 974.55066 4511.22816
    4653 0.000214915 974.37072 4498.77307
    4750 0.000210526 974.19082 4480.36156
    4669 0.000214179 974.01098 4455.55473
    4640 0.000215517 973.83118 4424.00084
    4540 0.000220264 973.65144 4385.56161
    4600 0.000217391 973.47174 4340.35731
    4590 0.000217865 973.29209 4288.8735
    4430 0.000225734 973.11249 4231.9348
    4375 0.000228571 972.93294 4170.67154
    4288 0.000233209 972.75343 4106.32996
    4210 0.00023753 972.57398 4040.15934
    4130 0.000242131 972.39457 3973.23851
    4159 0.000240442 972.21521 3906.42125
    4070 0.0002457 972.0359 3840.29339
    4055 0.000246609 971.85664 3775.18847
    3831 0.000261028 971.67742 3711.2857
    3859 0.000259134 971.49826 3648.59069
    3767 0.000265463 971.31914 3587.08379
    3658 0.000273373 971.14007 3526.73994
    3581 0.000279252 970.96105 3467.60898
    3607 0.000277239 970.78208 3409.83298
    3380 0.000295858 970.60315 3353.69664
    3379 0.000295946 970.42428 3299.61217
    3510 0.0002849 970.24545 3248.11525
    3263 0.000306466 970.06667 3199.86892
    3362 0.000297442 969.88793 3155.5662
    3172 0.000315259 969.70925 3115.9664
    3122 0.000320307 969.53061 3081.77342
    3243 0.000308356 969.35203 3053.66916
    3228 0.000309789 969.17348 3032.16564
    3102 0.000322373 968.99499 3017.56096
    3250 0.000307692 968.81655 3009.86323
    3150 0.00031746 968.63815 3008.55983
    3070 0.000325733 968.4598 3012.55787
    3155 0.000316957 968.2815 3019.91503
    3188 0.000313676 968.10325 3027.74747
    3150 0.00031746 967.92504 3032.39518
    3032 0.000329815 967.74688 3029.81104
    3014 0.000331785 967.56877 3016.47054
    3021 0.000331016 967.39071 2990.27852
    3099 0.000322685 967.21269 2951.265
    2883 0.000346861 967.03473 2901.63299
    2900 0.000344828 966.8568 2845.0357
    2886 0.0003465 966.67893 2785.70375
    2700 0.00037037 966.50111 2727.50444
    2662 0.000375657 966.32333 2673.58836
    2622 0.000381388 966.1456 2626.14109
    2623 0.000381243 965.96792 2586.60588
    2616 0.000382263 965.79028 2555.70885
    2678 0.000373413 965.61269 2533.75634
    2564 0.000390016 965.43515 2520.59786
    2651 0.000377216 965.25766 2515.76807
    2622 0.000381388 965.08021 2518.42519
    2748 0.000363901 964.90281 2527.30862
    2693 0.000371333 964.72546 2540.67008
    2878 0.000347464 964.54816 2556.284
    2751 0.000363504 964.3709 2571.55476
    2751 0.000363504 964.19369 2583.84336
    2811 0.000355745 964.01653 2590.94263
    2848 0.000351124 963.83941 2591.54767
    2804 0.000356633 963.66234 2585.51112
    2758 0.000362582 963.48532 2573.75188
    2798 0.000357398 963.30835 2557.83244
    2804 0.000356633 963.13142 2539.56905
    2781 0.000359583 962.95454 2520.60536
    2835 0.000352734 962.77771 2502.35023
    2606 0.00038373 962.60092 2485.83499
    2566 0.000389712 962.42418 2471.86685
    2655 0.000376648 962.24749 2460.93952
    2658 0.000376223 962.07084 2453.37261
    2596 0.000385208 961.89424 2449.16241
    2608 0.000383436 961.71769 2448.07314
    2574 0.0003885 961.54118 2449.45335
    2695 0.000371058 961.36472 2452.32389
    2670 0.000374532 961.18831 2455.30084
    2711 0.000368868 961.01195 2456.71545
    2696 0.00037092 960.83563 2454.80251
    2569 0.000389257 960.65935 2447.92812
    2711 0.000368868 960.48313 2434.95409
    2708 0.000369276 960.30695 2415.37331
    2532 0.000394945 960.13082 2389.46078
    2612 0.000382848 959.95473 2358.12075
    2544 0.000393082 959.77869 2322.68662
    2450 0.000408163 959.6027 2284.66701
    2451 0.000407997 959.42675 2245.50585
    2424 0.000412541 959.25085 2206.49019
    2294 0.00043592 959.075 2168.64789
    2268 0.000440917 958.89919 2132.7831
    2159 0.000463177 958.72343 2099.45121
    2128 0.000469925 958.54771 2068.9816
    2068 0.000483559 958.37204 2041.51936
    2107 0.000474608 958.19642 2016.96255
    2120 0.000471698 958.02084 1995.02371
    2067 0.000483793 957.84531 1975.16936
    2093 0.000477783 957.66983 1956.68943
    2062 0.000484966 957.49439 1938.72741
    1929 0.000518403 957.319 1920.39221
    2053 0.000487092 957.14365 1900.89952
    2043 0.000489476 956.96835 1879.71185
    1972 0.000507099 956.7931 1856.64293
    1967 0.000508388 956.61789 1831.86794
    1959 0.000510465 956.44273 1805.87964
    1931 0.000517866 956.26761 1779.33076
    1843 0.000542594 956.09254 1752.94335
    1874 0.000533618 955.91752 1727.35486
    1856 0.000538793 955.74254 1703.11441
    1741 0.000574383 955.56761 1680.601
    1781 0.000561482 955.39272 1660.09997
    1674 0.000597372 955.21788 1641.75381
    1687 0.000592768 955.04308 1625.65139
    1732 0.000577367 954.86833 1611.79106
    1695 0.000589971 954.69363 1600.15144
    1708 0.00058548 954.51897 1590.65587
    1667 0.00059988 954.34436 1583.22359
    1641 0.000609385 954.16979 1577.74134
    1732 0.000577367 953.99527 1574.08313
    1762 0.000567537 953.8208 1572.1168
    1695 0.000589971 953.64637 1571.67206
    1689 0.000592066 953.47198 1572.58086
    1701 0.000587889 953.29764 1574.62911
    1708 0.00058548 953.12335 1577.6004
    1700 0.000588235 952.9491 1581.2289
    1675 0.000597015 952.7749 1585.24909
    1712 0.000584112 952.60074 1589.35449
    1664 0.000600962 952.42663 1593.25166
    1799 0.000555864 952.25256 1596.63619
    1780 0.000561798 952.07854 1599.24428
    1783 0.000560852 951.90456 1600.84364
    1712 0.000584112 951.73063 1601.27497
    1688 0.000592417 951.55674 1600.44913
    1697 0.000589275 951.3829 1598.36248
    1693 0.000590667 951.20911 1595.09302
    1668 0.00059952 951.03536 1590.78528
    1666 0.00060024 950.86165 1585.63872
    1699 0.000588582 950.68799 1579.8823
    1639 0.000610128 950.51438 1573.75405
    1673 0.000597729 950.3408 1567.48196
    1560 0.000641026 950.16728 1561.26623
    1593 0.000627746 949.9938 1555.27062
    1668 0.00059952 949.82036 1549.61228
    1536 0.000651042 949.64697 1544.36324
    1551 0.000644745 949.47363 1539.54563
    1601 0.00062461 949.30033 1535.14284
    1549 0.000645578 949.12707 1531.09768
    1601 0.00062461 948.95386 1527.32974
    1631 0.000613121 948.78069 1523.73944
    1654 0.000604595 948.60757 1520.2244
    1606 0.000622665 948.43449 1516.69481
    1584 0.000631313 948.26146 1513.08005
    1620 0.000617284 948.08847 1509.34657
    1590 0.000628931 947.91553 1505.49583
    1517 0.000659196 947.74263 1501.57612
    1611 0.000620732 947.56978 1497.66964
    1557 0.000642261 947.39697 1493.89787
    1591 0.000628536 947.2242 1490.40103
    1521 0.000657462 947.05148 1487.34304
    1524 0.000656168 946.87881 1484.88873
    1595 0.000626959 946.70618 1483.21442
    1542 0.000648508 946.53359 1482.48592
    1566 0.00063857 946.36105 1482.87517
    1563 0.000639795 946.18855 1484.54518
    1561 0.000640615 946.01609 1487.65643
    1512 0.000661376 945.84368 1492.37225
    1547 0.000646412 945.67132 1498.84699
    1589 0.000629327 945.499 1507.24481
    1566 0.00063857 945.32672 1517.71648
    1574 0.000635324 945.15449 1530.41914
    1617 0.000618429 944.9823 1545.4875
    1595 0.000626959 944.81015 1563.04888
    1647 0.000607165 944.63805 1583.18663
    1742 0.000574053 944.466 1605.9288
    1713 0.000583771 944.29399 1631.20822
    1705 0.00058651 944.12202 1658.83145
    1725 0.00057971 943.95009 1688.38873
    1737 0.000575705 943.77821 1719.21965
    1813 0.000551572 943.60638 1750.35307
    1788 0.000559284 943.43458 1780.48882
    1878 0.000532481 943.26284 1808.12185
    1874 0.000533618 943.09113 1831.73171
    1829 0.000546747 942.91947 1850.11063
    1883 0.000531067 942.74785 1862.6641
    1855 0.000539084 942.57628 1869.56783
    1854 0.000539374 942.40475 1871.74216
    1831 0.00054615 942.23327 1870.55368
    1821 0.000549149 942.06182 1867.54945
    1922 0.000520291 941.89043 1864.10501
    1872 0.000534188 941.71907 1861.34755
    1820 0.000549451 941.54776 1860.01951
    1791 0.000558347 941.37649 1860.58424
    1833 0.000545554 941.20527 1863.25717
    1777 0.000562746 941.03409 1868.04136
    1826 0.000547645 940.86295 1874.81587
    1805 0.000554017 940.69186 1883.34164
    1854 0.000539374 940.52081 1893.29057
    1809 0.000552792 940.3498 1904.21863
    1885 0.000530504 940.17884 1915.58413
    1811 0.000552181 940.00792 1926.69512
    1919 0.000521105 939.83704 1936.78694
    1866 0.000535906 939.66621 1945.0383
    1777 0.000562746 939.49542 1950.77364
    1888 0.000529661 939.32468 1953.53615
    1873 0.000533903 939.15397 1953.2716
    1918 0.000521376 938.98331 1950.31706
    1936 0.000516529 938.8127 1945.33295
    1842 0.000542888 938.64212 1939.14542
    1888 0.000529661 938.47159 1932.56233
    1909 0.000523834 938.3011 1926.2947
    1909 0.000523834 938.13066 1920.86015
    1915 0.000522193 937.96026 1916.62602
    1962 0.000509684 937.7899 1913.7981
    1932 0.000517598 937.61959 1912.47598
    1865 0.000536193 937.44931 1912.68527
    1935 0.000516796 937.27908 1914.39939
    1903 0.000525486 937.1089 1917.57051
    1811 0.000552181 936.93876 1922.13971
    1936 0.000516529 936.76865 1928.05305
    1936 0.000516529 936.5986 1935.26873
    1915 0.000522193 936.42858 1943.76038
    1972 0.000507099 936.25861 1953.51689
    1957 0.000510986 936.08868 1964.5471
    2083 0.000480077 935.91879 1976.8684
    1994 0.000501505 935.74895 1990.52468
    2090 0.000478469 935.57915 2005.54709
    2024 0.000494071 935.40939 2021.99042
    2104 0.000475285 935.23967 2039.90408
    2014 0.000496524 935.07 2059.34657
    2101 0.000475964 934.90037 2080.36921
    2149 0.000465333 934.73078 2103.03147
    2152 0.000464684 934.56124 2127.38062
    2135 0.000468384 934.39173 2153.46619
    2287 0.000437254 934.22227 2181.31161
    2185 0.000457666 934.05285 2210.92651
    2235 0.000447427 933.88348 2242.27613
    2291 0.000436491 933.71414 2275.24642
    2400 0.000416667 933.54485 2309.64457
    2408 0.000415282 933.3756 2345.12126
    2521 0.000396668 933.2064 2381.18257
    2513 0.000397931 933.03723 2417.11298
    2519 0.000396983 932.86811 2452.03039
    2515 0.000397614 932.69903 2484.89828
    2606 0.00038373 932.52999 2514.65428
    2584 0.000386997 932.361 2540.3734
    2659 0.000376081 932.19204 2561.42898
    2626 0.000380807 932.02313 2577.66722
    2654 0.00037679 931.85426 2589.41551
    2619 0.000381825 931.68544 2597.48177
    2655 0.000376648 931.51665 2602.95441
    2642 0.000378501 931.34791 2607.04199
    2670 0.000374532 931.17921 2610.92445
    2546 0.000392773 931.01055 2615.60042
    2725 0.000366972 930.84193 2621.8743
    2657 0.000376364 930.67335 2630.29557
    2658 0.000376223 930.50482 2641.21552
    2728 0.000366569 930.33633 2654.76183
    2723 0.000367242 930.16788 2670.89419
    2777 0.000360101 929.99947 2689.37108
    2833 0.000352983 929.8311 2709.80709
    2804 0.000356633 929.66278 2731.58498
    2853 0.000350508 929.4945 2753.96471
    2982 0.000335345 929.32625 2775.98215
    2938 0.000340368 929.15805 2796.6102
    2922 0.000342231 928.9899 2814.72043
    2932 0.000341064 928.82178 2829.29708
    2928 0.00034153 928.6537 2839.46787
    2939 0.000340252 928.48567 2844.65805
    2967 0.000337041 928.31768 2844.61377
    3010 0.000332226 928.14973 2839.42106
    2844 0.000351617 927.98182 2829.40683
    2791 0.000358295 927.81395 2815.15151
    2797 0.000357526 927.64613 2797.29577
    2879 0.000347343 927.47834 2776.53515
    2858 0.000349895 927.3106 2753.57869
    2766 0.000361533 927.1429 2729.08873
    2613 0.000382702 926.97523 2703.69556
    2767 0.000361402 926.80761 2677.94126
    2777 0.000360101 926.64004 2652.30439
    2698 0.000370645 926.4725 2627.15966
    2683 0.000372717 926.305 2602.78995
    2621 0.000381534 926.13755 2579.37597
    2583 0.000387147 925.97013 2557.01407
    2623 0.000381243 925.80276 2535.67087
    2666 0.000375094 925.63543 2515.2716
    2432 0.000411184 925.46814 2495.6339
    2423 0.000412712 925.30089 2476.55277
    2502 0.00039968 925.13368 2457.77402
    2547 0.000392619 924.96651 2439.04843
    2481 0.000403063 924.79939 2420.12174
    2338 0.000427716 924.6323 2400.79559
    2464 0.000405844 924.46526 2380.90354
    2348 0.000425894 924.29825 2360.35492
    2374 0.00042123 924.13129 2339.1135
    2300 0.000434783 923.96437 2317.22617
    2357 0.000424268 923.79748 2294.78623
    2282 0.000438212 923.63064 2271.94511
    2375 0.000421053 923.46384 2248.89055
    2295 0.00043573 923.29708 2225.83838
    2195 0.000455581 923.13037 2203.00497
    2180 0.000458716 922.96369 2180.61896
    2256 0.000443262 922.79705 2158.88422
    2186 0.000457457 922.63045 2137.99988
    2173 0.000460193 922.4639 2118.1319
    2154 0.000464253 922.29738 2099.43119
    2117 0.000472367 922.1309 2082.01637
    2137 0.000467946 921.96447 2065.97781
    2142 0.000466853 921.79808 2051.39271
    2073 0.000482393 921.63172 2038.29424
    2058 0.000485909 921.46541 2026.71639
    2047 0.00048852 921.29913 2016.6481
    2028 0.000493097 921.1329 2008.08305
    2021 0.000494805 920.96671 2000.91672
    2089 0.000478698 920.80056 1995.21184
    2077 0.000481464 920.63444 1990.83304
    2062 0.000484966 920.46837 1987.70454
    2062 0.000484966 920.30234 1985.71605
    1995 0.000501253 920.13635 1984.75362
    2044 0.000489237 919.9704 1984.6773
    2121 0.000471476 919.80449 1985.33761
    2033 0.000491884 919.63861 1986.55957
    2078 0.000481232 919.47278 1988.15207
    2058 0.000485909 919.30699 1989.88365
    2119 0.000471921 919.14124 1991.52128
    2126 0.000470367 918.97553 1992.93027
    1961 0.000509944 918.80986 1993.82194
    2057 0.000486145 918.64423 1993.98511
    1958 0.000510725 918.47864 1993.23148
    2145 0.0004662 918.31308 1991.41652
    2054 0.000486855 918.14757 1988.44747
    2021 0.000494805 917.9821 1984.29392
    2021 0.000494805 917.81667 1978.98287
    1942 0.000514933 917.65128 1972.60399
    1944 0.000514403 917.48592 1965.28956
    2017 0.000495786 917.32061 1957.21702
    1930 0.000518135 917.15534 1948.57928
    1890 0.000529101 916.99011 1939.5856
    1956 0.000511247 916.82491 1930.41325
    1901 0.000526039 916.65976 1921.31583
    1949 0.000513084 916.49464 1912.44646
    1953 0.000512033 916.32957 1903.96491
    1887 0.000529942 916.16453 1896.01355
    1879 0.000532198 915.99954 1888.7095
    1879 0.000532198 915.83458 1882.15113
    1757 0.000569152 915.66966 1876.42193
    1869 0.000535045 915.50478 1871.59132
    1914 0.000522466 915.33995 1867.72694
    1920 0.000520833 915.17515 1864.89762
    1898 0.00052687 915.01039 1863.18057
    1907 0.000524384 914.84567 1862.67566
    1878 0.000532481 914.68099 1863.49993
    1882 0.00053135 914.51634 1865.80466
    1920 0.000520833 914.35174 1869.75553
    1833 0.000545554 914.18718 1875.54341
    1922 0.000520291 914.02265 1883.34494
    1861 0.000537346 913.85817 1893.32642
    1913 0.000522739 913.69372 1905.57561
    1975 0.000506329 913.52932 1920.08604
    1939 0.00051573 913.36495 1936.65666
    1963 0.000509424 913.20062 1954.85433
    1989 0.000502765 913.03633 1973.92118
    2087 0.000479157 912.87208 1992.70284
    2086 0.000479386 912.70787 2009.70986
    2001 0.00049975 912.54369 2023.19016
    2093 0.000477783 912.37956 2031.44203
    2192 0.000456204 912.21546 2033.1341
    2044 0.000489237 912.05141 2027.68483
    1957 0.000510986 911.88739 2015.44615
    2012 0.000497018 911.72341 1997.63799
    1979 0.000505306 911.55947 1976.09708
    1957 0.000510986 911.39557 1952.86185
    1895 0.000527704 911.23171 1929.90648
    1980 0.000505051 911.06788 1908.85462
    1960 0.000510204 910.9041 1891.00789
    1840 0.000543478 910.74035 1877.25354
    1859 0.000537924 910.57664 1868.19823
    1836 0.000544662 910.41297 1864.2111
    1921 0.000520562 910.24934 1865.44093
    1879 0.000532198 910.08575 1871.89237
    1903 0.000525486 909.9222 1883.37453
    1905 0.000524934 909.75868 1899.52315
    1973 0.000506842 909.5952 1919.71576
    1969 0.000507872 909.43177 1943.05648
    1986 0.000503525 909.26837 1968.29775
    2042 0.000489716 909.105 1993.8749
    2034 0.000491642 908.94168 2017.94377
    2085 0.000479616 908.77839 2038.59894
    2089 0.000478698 908.61515 2054.06627
    2030 0.000492611 908.45194 2063.04995
    2035 0.0004914 908.28877 2064.88668
    2043 0.000489476 908.12564 2059.68559
    2080 0.000480769 907.96254 2048.24006
    2036 0.000491159 907.79949 2031.86778
    1998 0.000500501 907.63647 2012.18669
    1961 0.000509944 907.47349 1990.88061
    1902 0.000525762 907.31055 1969.51609
    1973 0.000506842 907.14764 1949.43343
    1939 0.00051573 906.98478 1931.68034
    1965 0.000508906 906.82195 1917.03231
    1849 0.000540833 906.65916 1905.99937
    1865 0.000536193 906.49641 1898.8925
    1907 0.000524384 906.33369 1895.83968
    1864 0.000536481 906.17102 1896.84025
    1938 0.000515996 906.00838 1901.76818
    1899 0.000526593 905.84578 1910.38761
    1930 0.000518135 905.68321 1922.36118
    2005 0.000498753 905.52069 1937.22472
    1930 0.000518135 905.3582 1954.42236
    2040 0.000490196 905.19575 1973.28876
    1971 0.000507357 905.03334 1993.11892
    2055 0.000486618 904.87097 2013.19813
    2112 0.000473485 904.70863 2032.91505
    2054 0.000486855 904.54633 2051.79514
    2211 0.000452284 904.38407 2069.5904
    2218 0.000450857 904.22185 2086.22783
    2153 0.000464468 904.05966 2101.81347
    2300 0.000434783 903.89751 2116.50143
    2257 0.000443066 903.7354 2130.46888
    2255 0.000443459 903.57332 2143.80432
    2277 0.000439174 903.41129 2156.55173
    2265 0.000441501 903.24929 2168.62685
    2352 0.00042517 903.08733 2179.87607
    2331 0.000429 902.9254 2190.11508
    2271 0.000440335 902.76352 2199.09915
    2348 0.000425894 902.60166 2206.73449
    2320 0.000431034 902.43985 2212.84851
    2303 0.000434216 902.27808 2217.37619
    2344 0.000426621 902.11634 2220.32512
    2258 0.00044287 901.95464 2221.76139
    2373 0.000421408 901.79297 2221.85035
    2333 0.000428633 901.63135 2220.76538
    2232 0.000448029 901.46976 2218.74477
    2321 0.000430849 901.3082 2216.01256
    2298 0.000435161 901.14669 2212.82094
    2275 0.00043956 900.98521 2209.37253
    2196 0.000455373 900.82377 2205.85294
    2282 0.000438212 900.66236 2202.38652
    2185 0.000457666 900.50099 2199.09034
    2196 0.000455373 900.33966 2195.98959
    2350 0.000425532 900.17837 2193.05187
    2204 0.000453721 900.01711 2190.22332
    2342 0.000426985 899.85589 2187.36924
    2279 0.000438789 899.69471 2184.35628
    2205 0.000453515 899.53356 2180.99068
    2252 0.00044405 899.37245 2177.10173
    2149 0.000465333 899.21137 2172.48958
    2221 0.000450248 899.05034 2167.00207
    2230 0.00044843 898.88934 2160.48622
    2110 0.000473934 898.72837 2152.85236
    2150 0.000465116 898.56745 2144.03577
    2147 0.000465766 898.40655 2134.0156
    2123 0.000471032 898.2457 2122.82408
    2089 0.000478698 898.08488 2110.51433
    2054 0.000486855 897.9241 2097.2056
    2044 0.000489237 897.76336 2083.05259
    1956 0.000511247 897.60265 2068.28534
    2088 0.000478927 897.44198 2053.19592
    2136 0.000468165 897.28134 2038.12645
    2041 0.000489956 897.12074 2023.44731
    1967 0.000508388 896.96018 2009.51108
    2033 0.000491884 896.79965 1996.61258
    1906 0.000524659 896.63916 1985.0504
    2009 0.00049776 896.47871 1974.98496
    2005 0.000498753 896.31829 1966.49259
    2053 0.000487092 896.15791 1959.58129
    2000 0.0005 895.99756 1954.11815
    1911 0.000523286 895.83725 1949.88633
    2038 0.000490677 895.67698 1946.51712
    1942 0.000514933 895.51674 1943.52675
    1943 0.000514668 895.35654 1940.32618
    1968 0.00050813 895.19638 1936.25875
    2067 0.000483793 895.03625 1930.69237
    1975 0.000506329 894.87615 1923.07341
    1904 0.00052521 894.7161 1913.09137
    1857 0.000538503 894.55607 1900.63666
    1936 0.000516529 894.39609 1885.8792
    1889 0.000529381 894.23614 1869.20213
    1906 0.000524659 894.07623 1851.14349
    1811 0.000552181 893.91635 1832.29641
    1827 0.000547345 893.75651 1813.25344
    1732 0.000577367 893.5967 1794.53906
    1762 0.000567537 893.43693 1776.59055
    1712 0.000584112 893.27719 1759.73151
    1755 0.000569801 893.11749 1744.19974
    1748 0.000572082 892.95783 1730.13421
    1733 0.000577034 892.7982 1717.60632
    1730 0.000578035 892.63861 1706.61172
    1693 0.000590667 892.47905 1697.09285
    1665 0.000600601 892.31953 1688.93762
    1722 0.00058072 892.16004 1681.96629
    1676 0.000596659 892.00059 1675.95011
    1730 0.000578035 891.84118 1670.59438
    1716 0.000582751 891.6818 1665.57956
    1634 0.000611995 891.52245 1660.56527
    1680 0.000595238 891.36315 1655.25611
    1661 0.000602047 891.20387 1649.42585
    1657 0.0006035 891.04463 1642.9644
    1645 0.000607903 890.88543 1635.89211
    1677 0.000596303 890.72626 1628.33375
    1666 0.00060024 890.56713 1620.5008
    1679 0.000595593 890.40803 1612.63388
    1622 0.000616523 890.24897 1604.97359
    1658 0.000603136 890.08994 1597.72242
    1633 0.00061237 889.93095 1591.0401
    1672 0.000598086 889.77199 1585.02569
    1714 0.000583431 889.61307 1579.73135
    1734 0.000576701 889.45419 1575.15501
    1670 0.000598802 889.29533 1571.25749
    1714 0.000583431 889.13652 1567.95699
    1655 0.00060423 888.97774 1565.14607
    1698 0.000588928 888.81899 1562.69085
    1633 0.00061237 888.66028 1560.43801
    1692 0.000591017 888.5016 1558.23343
    1748 0.000572082 888.34296 1555.90823
    1731 0.000577701 888.18435 1553.3117
    1775 0.00056338 888.02578 1550.304
    1637 0.000610874 887.86724 1546.77383
    1701 0.000587889 887.70874 1542.63947
    1675 0.000597015 887.55027 1537.85755
    1697 0.000589275 887.39183 1532.42211
    1621 0.000616903 887.23344 1526.37201
    1607 0.000622278 887.07507 1519.77284
    1567 0.000638162 886.91674 1512.72196
    1577 0.000634115 886.75845 1505.34116
    1611 0.000620732 886.60018 1497.75867
    1460 0.000684932 886.44196 1490.116
    1523 0.000656599 886.28377 1482.53905
    1535 0.000651466 886.12561 1475.14558
    1510 0.000662252 885.96749 1468.03832
    1459 0.000685401 885.8094 1461.29092
    1529 0.000654022 885.65134 1454.95984
    1427 0.000700771 885.49332 1449.06842
    1446 0.000691563 885.33534 1443.62503
    1411 0.000708717 885.17739 1438.60787
    1380 0.000724638 885.01947 1433.98627
    1529 0.000654022 884.86159 1429.71246
    1512 0.000661376 884.70374 1425.73686
    1532 0.000652742 884.54593 1422.0033
    1525 0.000655738 884.38815 1418.46853
    1499 0.000667111 884.2304 1415.09473
    1420 0.000704225 884.07269 1411.86511
    1443 0.000693001 883.91501 1408.7769
    1448 0.000690608 883.75737 1405.85079
    1377 0.000726216 883.59976 1403.12629
    1468 0.000681199 883.44218 1400.65545
    1403 0.000712758 883.28464 1398.51372
    1417 0.000705716 883.12714 1396.77472
    1499 0.000667111 882.96966 1395.53037
    1403 0.000712758 882.81222 1394.86099
    1450 0.000689655 882.65482 1394.85973
    1367 0.000731529 882.49744 1395.60352
    1412 0.000708215 882.34011 1397.17489
    1450 0.000689655 882.1828 1399.64021
    1436 0.000696379 882.02553 1403.03294
    1390 0.000719424 881.86829 1407.48029
    1470 0.000680272 881.71109 1413.00159
    1377 0.000726216 881.55392 1419.64378
    1382 0.000723589 881.39679 1427.44317
    1455 0.000687285 881.23968 1436.43995
    1458 0.000685871 881.08261 1446.65464
    1514 0.000660502 880.92558 1458.1153
    1495 0.000668896 880.76858 1470.82484
    1490 0.000671141 880.61161 1484.79325
    1545 0.000647249 880.45468 1499.99911
    1528 0.00065445 880.29777 1516.42768
    1472 0.000679348 880.14091 1534.00563
    1560 0.000641026 879.98407 1552.71855
    1631 0.000613121 879.82727 1572.45812
    1657 0.0006035 879.6705 1593.12665
    1654 0.000604595 879.51377 1614.59219
    1668 0.00059952 879.35707 1636.71426
    1641 0.000609385 879.2004 1659.33597
    1661 0.000602047 879.04377 1682.27686
    1783 0.000560852 878.88717 1705.365
    1860 0.000537634 878.7306 1728.41049
    1873 0.000533903 878.57406 1751.2405
    1792 0.000558036 878.41756 1773.66998
    1896 0.000527426 878.26109 1795.53249
    1865 0.000536193 878.10466 1816.64562
    1792 0.000558036 877.94826 1836.84226
    1952 0.000512295 877.79189 1855.92984
    1809 0.000552792 877.63555 1873.72803
    1988 0.000503018 877.47925 1890.02896
    1965 0.000508906 877.32298 1904.65057
    2018 0.00049554 877.16674 1917.39676
    2005 0.000498753 877.01053 1928.11602
    1924 0.000519751 876.85436 1936.68507
    2011 0.000497265 876.69822 1943.02677
    1946 0.000513875 876.54212 1947.14489
    1920 0.000520833 876.38604 1949.09027
    2010 0.000497512 876.23 1948.97843
    1892 0.000528541 876.074 1946.98486
    1951 0.000512558 875.91802 1943.32253
    1883 0.000531067 875.76208 1938.23425
    1977 0.000505817 875.60617 1931.96671
    1859 0.000537924 875.45029 1924.77133
    1914 0.000522466 875.29445 1916.87225
    1906 0.000524659 875.13863 1908.47123
    1907 0.000524384 874.98286 1899.74575
    1862 0.000537057 874.82711 1890.82908
    1964 0.000509165 874.67139 1881.82125
    1926 0.000519211 874.51571 1872.77892
    1832 0.000545852 874.36006 1863.73524
    1811 0.000552181 874.20444 1854.67271
    1863 0.000536769 874.04886 1845.55462
    1842 0.000542888 873.89331 1836.30903
    1772 0.000564334 873.73779 1826.85047
    1803 0.000554631 873.5823 1817.07621
    1778 0.00056243 873.42684 1806.88753
    1774 0.000563698 873.27142 1796.19317
    1779 0.000562114 873.11603 1784.92138
    1797 0.000556483 872.96067 1773.02551
    1767 0.000565931 872.80534 1760.4951
    1730 0.000578035 872.65005 1747.34821
    1719 0.000581734 872.49479 1733.63776
    1763 0.000567215 872.33956 1719.44175
    1646 0.000607533 872.18436 1704.85373
    1657 0.0006035 872.02919 1689.99046
    1606 0.000622665 871.87406 1674.95642
    1670 0.000598802 871.71895 1659.87626
    1674 0.000597372 871.56388 1644.84811
    1564 0.000639386 871.40884 1629.98124
    1612 0.000620347 871.25384 1615.35814
    1562 0.000640205 871.09886 1601.06712
    1564 0.000639386 870.94392 1587.17351
    1601 0.00062461 870.78901 1573.74868
    1610 0.000621118 870.63413 1560.8444
    1485 0.000673401 870.47928 1548.52094
    1552 0.00064433 870.32447 1536.82383
    1581 0.000632511 870.16968 1525.80393
    1462 0.000683995 870.01493 1515.50307
    1527 0.000654879 869.86021 1505.96655
    1556 0.000642674 869.70552 1497.23463
    1455 0.000687285 869.55086 1489.33993
    1559 0.000641437 869.39623 1482.32424
    1489 0.000671592 869.24164 1476.21195
    1414 0.000707214 869.08708 1471.03557
    1442 0.000693481 868.93255 1466.81179
    1443 0.000693001 868.77804 1463.56043
    1489 0.000671592 868.62358 1461.27731
    1485 0.000673401 868.46914 1459.97219
    1532 0.000652742 868.31473 1459.61484
    1499 0.000667111 868.16036 1460.17432
    1517 0.000659196 868.00601 1461.58808
    1501 0.000666223 867.8517 1463.76252
    1501 0.000666223 867.69742 1466.57119
    1502 0.000665779 867.54317 1469.83656
    1517 0.000659196 867.38895 1473.33651
    1527 0.000654879 867.23477 1476.79145
    1426 0.000701262 867.08061 1479.88386
    1566 0.00063857 866.92649 1482.25392
    1572 0.000636132 866.77239 1483.54778
    1514 0.000660502 866.61833 1483.43141
    1411 0.000708717 866.4643 1481.64897
    1499 0.000667111 866.3103 1478.04522
    1532 0.000652742 866.15633 1472.60021
    1546 0.000646831 866.00239 1465.42565
    1463 0.000683527 865.84848 1456.75555
    1428 0.00070028 865.6946 1446.9143
    1491 0.000670691 865.54076 1436.27404
    1455 0.000687285 865.38694 1425.21123
    1446 0.000691563 865.23316 1414.08979
    1417 0.000705716 865.0794 1403.21417
    1450 0.000689655 864.92568 1392.84515
    1472 0.000679348 864.77199 1383.16993
    1393 0.000717875 864.61833 1374.32661
    1428 0.00070028 864.4647 1366.38988
    1429 0.00069979 864.3111 1359.39338
    1386 0.000721501 864.15753 1353.31818
    1356 0.000737463 864.00399 1348.10814
    1396 0.000716332 863.85048 1343.6648
    1423 0.000702741 863.697 1339.85187
    1341 0.000745712 863.54356 1336.50084
    1416 0.000706215 863.39014 1333.41738
    1412 0.000708215 863.23675 1330.38975
    1380 0.000724638 863.0834 1327.2063
    1347 0.00074239 862.93007 1323.68317
    1395 0.000716846 862.77678 1319.67049
    1308 0.000764526 862.62351 1315.08516
    1324 0.000755287 862.47028 1309.90273
    1356 0.000737463 862.31708 1304.17362
    1418 0.000705219 862.1639 1297.99336
    1332 0.000750751 862.01076 1291.50402
    1363 0.000733676 861.85765 1284.8537
    1284 0.000778816 861.70456 1278.19754
    1316 0.000759878 861.55151 1271.66569
    1315 0.000760456 861.39849 1265.37144
    1279 0.000781861 861.2455 1259.39433
    1194 0.000837521 861.09253 1253.78596
    1364 0.000733138 860.9396 1248.58021
    1279 0.000781861 860.7867 1243.7789
    1280 0.00078125 860.63383 1239.37958
    1253 0.000798085 860.48098 1235.35591
    1279 0.000781861 860.32817 1231.68371
    1291 0.000774593 860.17539 1228.32368
    1169 0.000855432 860.02264 1225.24296
    1198 0.000834725 859.86991 1222.40041
    1297 0.00077101 859.71722 1219.76379
    1221 0.000819001 859.56456 1217.29834
    1163 0.000859845 859.41193 1214.97823
    1277 0.000783085 859.25932 1212.77996
    1169 0.000855432 859.10675 1210.68791
    1214 0.000823723 858.95421 1208.69255
    1200 0.000833333 858.80169 1206.78842
    1197 0.000835422 858.64921 1204.97954
    1213 0.000824402 858.49675 1203.27016
    1183 0.000845309 858.34433 1201.67354
    1222 0.000818331 858.19193 1200.20091
    1187 0.00084246 858.03956 1198.8699
    1242 0.000805153 857.88723 1197.69568
    1258 0.000794913 857.73492 1196.69541
    1193 0.000838223 857.58264 1195.88401
    1252 0.000798722 857.4304 1195.27632
    1202 0.000831947 857.27818 1194.88422
    1164 0.000859107 857.12599 1194.71841
    1234 0.000810373 856.97383 1194.78888
    1244 0.000803859 856.8217 1195.10133
    1209 0.00082713 856.66959 1195.66382
    1204 0.000830565 856.51752 1196.47987
    1167 0.000856898 856.36548 1197.55633
    1202 0.000831947 856.21347 1198.89777
    1180 0.000847458 856.06148 1200.51262
    1205 0.000829876 855.90953 1202.31707
    1196 0.00083612 855.7576 1204.50485
    1227 0.000814996 855.6057 1206.99698
    1224 0.000816993 855.45384 1209.81136
    1282 0.000780031 855.302 1212.96546
    1217 0.000821693 855.15019 1216.48371
    1240 0.000806452 854.99841 1220.38933
    1275 0.000784314 854.84665 1224.71149
    1246 0.000802568 854.69493 1229.48162
    1308 0.000764526 854.54324 1234.72972
    1225 0.000816327 854.39157 1240.44459
    1235 0.000809717 854.23994 1246.74817
    1252 0.000798722 854.08833 1253.62752
    1279 0.000781861 853.93675 1261.11087
    1273 0.000785546 853.7852 1269.22591
    1246 0.000802568 853.63368 1277.99138
    1257 0.000795545 853.48219 1287.42416
    1273 0.000785546 853.33072 1297.52676
    1309 0.000763942 853.17929 1308.29678
    1337 0.000747943 853.02788 1319.71107
    1363 0.000733676 852.8765 1331.73375
    1312 0.000762195 852.72516 1344.30006
    1295 0.000772201 852.57383 1357.31785
    1372 0.000728863 852.42254 1370.65927
    1500 0.000666667 852.27128 1384.14645
    1402 0.000713267 852.12004 1397.54676
    1382 0.000723589 851.96884 1410.56932
    1424 0.000702247 851.81766 1422.86098
    1346 0.000742942 851.66651 1434.02431
    1473 0.000678887 851.51539 1443.64189
    1441 0.000693963 851.3643 1451.32125
    1482 0.000674764 851.21323 1456.75125
    1410 0.00070922 851.0622 1459.7498
    1414 0.000707214 850.91119 1460.30195
    1451 0.00068918 850.76021 1458.55471
    1420 0.000704225 850.60926 1454.79816
    1460 0.000684932 850.45833 1449.40547
    1344 0.000744048 850.30744 1442.79107
    1363 0.000733676 850.15657 1435.35406
    1286 0.000777605 850.00573 1427.46051
    1384 0.000722543 849.85492 1419.41331
    1314 0.000761035 849.70414 1411.46428
    1284 0.000778816 849.55338 1403.8056
    1367 0.000731529 849.40266 1396.58221
    1368 0.000730994 849.25196 1389.89087
    1366 0.000732064 849.10129 1383.78861
    1367 0.000731529 848.95065 1378.29271
    1327 0.00075358 848.80003 1373.38526
    1327 0.00075358 848.64944 1369.00775
    1302 0.000768049 848.49888 1365.06654
    1258 0.000794913 848.34835 1361.42453
    1356 0.000737463 848.19785 1357.91171
    1333 0.000750188 848.04737 1354.32146
    1346 0.000742942 847.89692 1350.43469
    1395 0.000716846 847.7465 1346.0318
    1354 0.000738552 847.59611 1340.92322
    1227 0.000814996 847.44575 1334.98289
    1326 0.000754148 847.29541 1328.15821
    1320 0.000757576 847.1451 1320.48635
    1275 0.000784314 846.99482 1312.07005
    1279 0.000781861 846.84456 1303.07133
    1302 0.000768049 846.69433 1293.67346
    1282 0.000780031 846.54413 1284.06417
    1238 0.000807754 846.39396 1274.41446
    1249 0.000800641 846.24382 1264.87534
    1170 0.000854701 846.0937 1255.56962
    1222 0.000818331 845.94361 1246.59946
    1210 0.000826446 845.79355 1238.04272
    1233 0.00081103 845.64351 1229.96388
    1171 0.000853971 845.4935 1222.41054
    1233 0.00081103 845.34352 1215.4202
    1168 0.000856164 845.19357 1209.02352
    1144 0.000874126 845.04364 1203.24401
    1186 0.00084317 844.89374 1198.10009
    1125 0.000888889 844.74387 1193.61137
    1219 0.000820345 844.59403 1189.7923
    1198 0.000834725 844.44421 1186.65838
    1180 0.000847458 844.29442 1184.22834
    1166 0.000857633 844.14465 1182.51934
    1201 0.000832639 843.99492 1181.55459
    1193 0.000838223 843.84521 1181.35696
    1304 0.000766871 843.69552 1181.95637
    1199 0.000834028 843.54587 1183.38418
    1139 0.000877963 843.39624 1185.67839
    1221 0.000819001 843.24664 1188.88141
    1225 0.000816327 843.09706 1193.03786
    1231 0.000812348 842.94751 1198.2005
    1248 0.000801282 842.79799 1204.42078
    1310 0.000763359 842.6485 1211.75601
    1288 0.000776398 842.49903 1220.26686
    1279 0.000781861 842.34959 1230.00711
    1296 0.000771605 842.20017 1241.03473
    1259 0.000794281 842.05079 1253.39614
    1262 0.000792393 841.90142 1267.13194
    1352 0.000739645 841.75209 1282.25738
    1293 0.000773395 841.60278 1298.7653
    1394 0.00071736 841.4535 1316.5973
    1321 0.000757002 841.30424 1335.6422
    1438 0.00069541 841.15502 1355.69509
    1452 0.000688705 841.00581 1376.46289
    1493 0.000669792 840.85664 1397.51403
    1589 0.000629327 840.70749 1418.30609
    1543 0.000648088 840.55837 1438.16437
    1631 0.000613121 840.40927 1456.33234
    1560 0.000641026 840.2602 1472.11739
    1534 0.00065189 840.11116 1484.63067
    1673 0.000597729 839.96214 1493.90565
    1612 0.000620347 839.81315 1499.53762
    1642 0.000609013 839.66418 1501.7157
    1582 0.000632111 839.51524 1500.84297
    1567 0.000638162 839.36633 1497.5124
    1621 0.000616903 839.21745 1492.41939
    1621 0.000616903 839.06859 1486.22851
    1492 0.000670241 838.91975 1479.55812
    1580 0.000632911 838.77094 1472.90395
    1489 0.000671592 838.62216 1466.55815
    1496 0.000668449 838.47341 1461.03403
    1498 0.000667557 838.32468 1456.49019
    1488 0.000672043 838.17597 1453.06044
    1521 0.000657462 838.02729 1450.8851
    1507 0.00066357 837.87864 1450.0563
    1467 0.000681663 837.73002 1450.60103
    1508 0.00066313 837.58141 1452.51456
    1580 0.000632911 837.43284 1455.72463
    1506 0.000664011 837.28429 1460.09332
    1460 0.000684932 837.13577 1465.39142
    1540 0.000649351 836.98727 1471.308
    1523 0.000656599 836.8388 1477.43768
    1493 0.000669792 836.69035 1483.31057
    1540 0.000649351 836.54193 1488.45902
    1661 0.000602047 836.39354 1492.42088
    1539 0.000649773 836.24517 1494.83298
    1571 0.000636537 836.09683 1495.47484
    1473 0.000678887 835.94851 1494.3451
    1612 0.000620347 835.80022 1491.58289
    1558 0.000641849 835.65195 1487.46806
    1579 0.000633312 835.50371 1482.38498
    1559 0.000641437 835.35549 1476.71904
    1523 0.000656599 835.2073 1470.84008
    1562 0.000640205 835.05914 1465.03743
    1596 0.000626566 834.911 1459.53272
    1541 0.000648929 834.76288 1454.46854
    1479 0.000676133 834.61479 1449.92696
    1500 0.000666667 834.46673 1445.9441
    1451 0.00068918 834.31869 1442.52094
    1436 0.000696379 834.17068 1439.63811
    1436 0.000696379 834.02269 1437.25196
    1412 0.000708215 833.87473 1435.30792
    1459 0.000685401 833.72679 1433.75972
    1462 0.000683995 833.57888 1432.53316
    1431 0.000698812 833.43099 1431.54545
    1429 0.00069979 833.28313 1430.71298
    1417 0.000705716 833.13529 1429.93463
    1397 0.00071582 832.98748 1429.10609
    1399 0.000714796 832.83969 1428.11027
    1345 0.000743494 832.69193 1426.82723
    1412 0.000708215 832.54419 1425.14331
    1409 0.000709723 832.39648 1422.95992
    1419 0.000704722 832.24879 1420.2127
    1448 0.000690608 832.10113 1416.88128
    1408 0.000710227 831.95349 1412.99312
    1373 0.000728332 831.80588 1408.61557
    1416 0.000706215 831.65829 1403.84801
    1400 0.000714286 831.51072 1398.79885
    1340 0.000746269 831.36318 1393.577
    1332 0.000750751 831.21567 1388.2828
    1293 0.000773395 831.06818 1383.00131
    1359 0.000735835 830.92071 1377.80675
    1359 0.000735835 830.77327 1372.75481
    1378 0.000725689 830.62586 1367.89567
    1298 0.000770416 830.47847 1363.26338
    1397 0.00071582 830.3311 1358.88625
    1309 0.000763942 830.18376 1354.78297
    1366 0.000732064 830.03644 1350.96521
    1365 0.000732601 829.88915 1347.44343
    1323 0.000755858 829.74188 1344.22246
    1333 0.000750188 829.59463 1341.30738
    1354 0.000738552 829.44741 1338.70081
    1335 0.000749064 829.30022 1336.40992
    1307 0.000765111 829.15305 1334.44263
    1323 0.000755858 829.0059 1332.81365
    1348 0.00074184 828.85877 1331.53989
    1293 0.000773395 828.71168 1330.6483
    1332 0.000750751 828.5646 1330.16488
    1397 0.00071582 828.41755 1330.1272
    1251 0.000799361 828.27052 1330.56767
    1375 0.000727273 828.12352 1331.52271
    1353 0.000739098 827.97654 1333.01757
    1292 0.000773994 827.82959 1335.06592
    1374 0.000727802 827.68266 1337.65585
    1374 0.000727802 827.53575 1340.74394
    1363 0.000733676 827.38887 1344.23893
    1339 0.000746826 827.24201 1348.00334
    1368 0.000730994 827.09518 1351.8396
    1382 0.000723589 826.94837 1355.51693
    1368 0.000730994 826.80158 1358.78162
    1327 0.00075358 826.65482 1361.41105
    1299 0.000769823 826.50808 1363.25213
    1287 0.000777001 826.36137 1364.26331
    1375 0.000727273 826.21468 1364.52842
    1307 0.000765111 826.06801 1364.25021
    1257 0.000795545 825.92136 1363.70838
    1357 0.00073692 825.77474 1363.21832
    1375 0.000727273 825.62815 1363.08012
    1318 0.000758725 825.48158 1363.56205
    1334 0.000749625 825.33503 1364.87024
    1341 0.000745712 825.1885 1367.15818
    1384 0.000722543 825.042 1370.52364
    1346 0.000742942 824.89552 1375.01698
    1241 0.000805802 824.74907 1380.65299
    1354 0.000738552 824.60263 1387.40748
    1357 0.00073692 824.45623 1395.2335
    1423 0.000702741 824.30984 1404.04528
    1403 0.000712758 824.16348 1413.74409
    1441 0.000693963 824.01714 1424.18476
    1434 0.00069735 823.87083 1435.20765
    1419 0.000704722 823.72454 1446.60929
    1357 0.00073692 823.57827 1458.16287
    1432 0.000698324 823.43202 1469.60754
    1393 0.000717875 823.2858 1480.67247
    1511 0.000661813 823.1396 1491.08569
    1447 0.000691085 822.99343 1500.60258
    1459 0.000685401 822.84728 1509.0359
    1475 0.000677966 822.70115 1516.28251
    1525 0.000655738 822.55504 1522.338
    1445 0.000692042 822.40896 1527.29572
    1457 0.000686342 822.2629 1531.32668
    1524 0.000656168 822.11686 1534.65666
    1479 0.000676133 821.97085 1537.52728
    1460 0.000684932 821.82486 1540.1789
    1533 0.000652316 821.67889 1542.8222
    1493 0.000669792 821.53294 1545.6307
    1485 0.000673401 821.38702 1548.73145
    1481 0.000675219 821.24112 1552.19526
    1478 0.00067659 821.09525 1556.04987
    1559 0.000641437 820.94939 1560.26343
    1540 0.000649351 820.80356 1564.7582
    1616 0.000618812 820.65775 1569.40458
    1499 0.000667111 820.51197 1574.04533
    1606 0.000622665 820.3662 1578.48087
    1544 0.000647668 820.22046 1582.51179
    1594 0.000627353 820.07475 1585.92486
    1500 0.000666667 819.92905 1588.5375
    1516 0.000659631 819.78338 1590.18538
    1526 0.000655308 819.63773 1590.76265
    1529 0.000654022 819.4921 1590.20419
    1498 0.000667557 819.3465 1588.50755
    1575 0.000634921 819.20091 1585.71363
    1499 0.000667111 819.05535 1581.91132
    1506 0.000664011 818.90982 1577.22041
    1465 0.000682594 818.7643 1571.77768
    1536 0.000651042 818.61881 1565.73598
    1497 0.000668003 818.47334 1559.23909
    1477 0.000677048 818.32789 1552.42639
    1578 0.000633714 818.18246 1545.41383
    1536 0.000651042 818.03706 1538.30437
    1479 0.000676133 817.89168 1531.16296
    1531 0.000653168 817.74632 1524.04221
    1532 0.000652742 817.60098 1516.95374
    1519 0.000658328 817.45567 1509.89829
    1488 0.000672043 817.31037 1502.84069
    1470 0.000680272 817.1651 1495.73944
    1516 0.000659631 817.01985 1488.52741
    1442 0.000693481 816.87463 1481.13893
    1556 0.000642674 816.72942 1473.49658
    1484 0.000673854 816.58424 1465.5361
    1469 0.000680735 816.43908 1457.19457
    1438 0.00069541 816.29394 1448.43408
    1451 0.00068918 816.14882 1439.23194
    1423 0.000702741 816.00373 1429.59946
    1385 0.000722022 815.85865 1419.56786
    1413 0.000707714 815.7136 1409.20013
    1373 0.000728332 815.56857 1398.57622
    1356 0.000737463 815.42356 1387.79601
    1365 0.000732601 815.27858 1376.9645
    1325 0.000754717 815.13361 1366.18883
    1398 0.000715308 814.98867 1355.57107
    1353 0.000739098 814.84375 1345.1985
    1399 0.000714796 814.69885 1335.15092
    1268 0.000788644 814.55397 1325.48455
    1287 0.000777001 814.40911 1316.24567
    1261 0.000793021 814.26428 1307.45951
    1257 0.000795545 814.11947 1299.14199
    1288 0.000776398 813.97467 1291.29343
    1339 0.000746826 813.8299 1283.90968
    1281 0.00078064 813.68515 1276.97685
    1246 0.000802568 813.54043 1270.48108
    1300 0.000769231 813.39572 1264.40438
    1220 0.000819672 813.25104 1258.73554
    1251 0.000799361 813.10637 1253.46135
    1271 0.000786782 812.96173 1248.57806
    1220 0.000819672 812.81711 1244.08247
    1266 0.000789889 812.67251 1239.97825
    1258 0.000794913 812.52793 1236.27212
    1177 0.000849618 812.38337 1232.97383
    1208 0.000827815 812.23884 1230.09239
    1196 0.00083612 812.09432 1227.63726
    1209 0.00082713 811.94983 1225.61691
    1235 0.000809717 811.80535 1224.03301
    1297 0.00077101 811.6609 1222.8869
    1195 0.00083682 811.51647 1222.17229
    1160 0.000862069 811.37206 1221.88181
    1189 0.000841043 811.22767 1221.99982
    1225 0.000816327 811.0833 1222.50844
    1222 0.000818331 810.93896 1223.38085
    1225 0.000816327 810.79463 1224.58591
    1220 0.000819672 810.65032 1226.07992
    1275 0.000784314 810.50604 1227.81488
    1195 0.00083682 810.36178 1229.73007
    1222 0.000818331 810.21753 1231.76123
    1259 0.000794281 810.07331 1233.83557
    1217 0.000821693 809.92911 1235.88176
    1194 0.000837521 809.78493 1237.83275
    1214 0.000823723 809.64077 1239.62552
    1167 0.000856898 809.49663 1241.21323
    1245 0.000803213 809.35251 1242.56309
    1280 0.00078125 809.20841 1243.66251
    1270 0.000787402 809.06433 1244.51867
    1232 0.000811688 808.92028 1245.15573
    1217 0.000821693 808.77624 1245.61718
    1248 0.000801282 808.63222 1245.95513
    1152 0.000868056 808.48823 1246.23309
    1224 0.000816993 808.34425 1246.51344
    1210 0.000826446 808.2003 1246.86075
    1222 0.000818331 808.05636 1247.32855
    1197 0.000835422 807.91245 1247.96692
    1228 0.000814332 807.76855 1248.80958
    1161 0.000861326 807.62468 1249.88133
    1179 0.000848176 807.48083 1251.19269
    1227 0.000814996 807.33699 1252.74156
    1217 0.000821693 807.19318 1254.51476
    1220 0.000819672 807.04939 1256.48517
    1180 0.000847458 806.90562 1258.61672
    1219 0.000820345 806.76186 1260.86136
    1235 0.000809717 806.61813 1263.16792
    1213 0.000824402 806.47442 1265.47354
    1326 0.000754148 806.33073 1267.71991
    1257 0.000795545 806.18705 1269.84244
    1183 0.000845309 806.0434 1271.78782
    1240 0.000806452 805.89977 1273.50293
    1232 0.000811688 805.75616 1274.95215
    1267 0.000789266 805.61256 1276.10612
    1231 0.000812348 805.46899 1276.95529
    1218 0.000821018 805.32544 1277.50119
    1230 0.000813008 805.18191 1277.75936
    1192 0.000838926 805.03839 1277.7628
    1213 0.000824402 804.8949 1277.54981
    1276 0.000783699 804.75142 1277.17172
    1279 0.000781861 804.60797 1276.68052
    1200 0.000833333 804.46454 1276.13306
    1244 0.000803859 804.32112 1275.58286
    1153 0.000867303 804.17773 1275.07993
    1183 0.000845309 804.03435 1274.66756
    1210 0.000826446 803.891 1274.38108
    1227 0.000814996 803.74766 1274.24698
    1171 0.000853971 803.60434 1274.2848
    1244 0.000803859 803.46105 1274.49054
    1225 0.000816327 803.31777 1274.91266
    1273 0.000785546 803.17451 1275.54482
    1228 0.000814332 803.03127 1276.39325
    1205 0.000829876 802.88805 1277.47084
    1262 0.000792393 802.74485 1278.78123
    1254 0.000797448 802.60167 1280.32991
    1247 0.000801925 802.45851 1282.11383
    1211 0.000825764 802.31537 1284.12406
    1275 0.000784314 802.17224 1286.34612
    1291 0.000774593 802.02914 1288.7586
    1282 0.000780031 801.88606 1291.32607
    1281 0.00078064 801.74299 1294.03482
    1189 0.000841043 801.59994 1296.84065
    1314 0.000761035 801.45692 1299.70303
    1249 0.000800641 801.31391 1302.58289
    1275 0.000784314 801.17092 1305.43644
    1274 0.000784929 801.02795 1308.22478
    1235 0.000809717 800.885 1310.90623
    1319 0.00075815 800.74207 1313.44655
    1277 0.000783085 800.59915 1315.81163
    1243 0.000804505 800.45626 1317.97726
    1315 0.000760456 800.31339 1319.91903
    1288 0.000776398 800.17053 1321.62378
    1281 0.00078064 800.02769 1323.07923
    1228 0.000814332 799.88487 1324.28518
    1326 0.000754148 799.74207 1325.24491
    1217 0.000821693 799.59929 1325.97182
    1293 0.000773395 799.45653 1326.48696
    1266 0.000789889 799.31379 1326.82
    1268 0.000788644 799.17106 1327.00734
    1251 0.000799361 799.02836 1327.09098
    1280 0.00078125 798.88567 1327.11618
    1269 0.000788022 798.743 1327.12981
    1307 0.000765111 798.60035 1327.17939
    1306 0.000765697 798.45772 1327.31055
    1235 0.000809717 798.3151 1327.56704
    1257 0.000795545 798.17251 1327.98574
    1320 0.000757576 798.02993 1328.60681
    1219 0.000820345 797.88737 1329.4538
    1283 0.000779423 797.74483 1330.55411
    1295 0.000772201 797.60231 1331.92353
    1348 0.00074184 797.45981 1333.57037
    1217 0.000821693 797.31733 1335.49807
    1299 0.000769823 797.17486 1337.699
    1287 0.000777001 797.03241 1340.1624
    1280 0.00078125 796.88998 1342.8651
    1282 0.000780031 796.74757 1345.78313
    1341 0.000745712 796.60518 1348.87743
    1273 0.000785546 796.4628 1352.11087
    1285 0.00077821 796.32045 1355.43048
    1268 0.000788644 796.17811 1358.78552
    1309 0.000763942 796.03579 1362.11027
    1348 0.00074184 795.89348 1365.3428
    1303 0.00076746 795.7512 1368.4069
    1316 0.000759878 795.60893 1371.23362
    1306 0.000765697 795.46668 1373.74563
    1330 0.00075188 795.32445 1375.87492
    1360 0.000735294 795.18224 1377.55688
    1365 0.000732601 795.04004 1378.73632
    1412 0.000708215 794.89787 1379.37296
    1301 0.00076864 794.75571 1379.44153
    1365 0.000732601 794.61357 1378.93887
    1333 0.000750188 794.47144 1377.87704
    1370 0.000729927 794.32934 1376.29286
    1325 0.000754717 794.18725 1374.23713
    1375 0.000727273 794.04518 1371.78091
    1325 0.000754717 793.90313 1369.00296
    1364 0.000733138 793.76109 1365.99354
    1327 0.00075358 793.61907 1362.84392
    1302 0.000768049 793.47707 1359.64648
    1345 0.000743494 793.33509 1356.4873
    1362 0.000734214 793.19313 1353.44724
    1358 0.000736377 793.05118 1350.58833
    1320 0.000757576 792.90925 1347.97263
    1291 0.000774593 792.76734 1345.63348
    1379 0.000725163 792.62544 1343.60309
    1407 0.000710732 792.48357 1341.88751
    1356 0.000737463 792.34171 1340.48586
    1347 0.00074239 792.19986 1339.37916
    1307 0.000765111 792.05804 1338.53711
    1266 0.000789889 791.91623 1337.91929
    1317 0.000759301 791.77444 1337.47406
    1307 0.000765111 791.63267 1337.14604
    1314 0.000761035 791.49091 1336.87358
    1363 0.000733676 791.34917 1336.59675
    1382 0.000723589 791.20745 1336.25559
    1326 0.000754148 791.06574 1335.79893
    1354 0.000738552 790.92406 1335.17695
    1260 0.000793651 790.78239 1334.35988
    1327 0.00075358 790.64073 1333.32036
    1348 0.00074184 790.4991 1332.05248
    1312 0.000762195 790.35748 1330.55496
    1329 0.000752445 790.21587 1328.78116
    1376 0.000726744 790.07429 1326.88537
    1300 0.000769231 789.93272 1324.83974
    1307 0.000765111 789.79117 1322.68421
    1331 0.000751315 789.64963 1320.46689
    1389 0.000719942 789.50811 1318.23532
    1317 0.000759301 789.36661 1316.04004
    1330 0.00075188 789.22513 1313.92774
    1327 0.00075358 789.08366 1311.94394
    1273 0.000785546 788.94221 1310.12816
    1368 0.000730994 788.80077 1308.51683
    1275 0.000784314 788.65936 1307.13976
    1310 0.000763359 788.51796 1306.02049
    1258 0.000794913 788.37657 1305.14596
    1299 0.000769823 788.2352 1304.59508
    1361 0.000734754 788.09385 1304.34465
    1252 0.000798722 787.95252 1304.39553
    1426 0.000701262 787.8112 1304.75277
    1358 0.000736377 787.6699 1305.40958
    1312 0.000762195 787.52861 1306.36471
    1283 0.000779423 787.38734 1307.60928
    1364 0.000733138 787.24609 1309.1369
    1347 0.00074239 787.10486 1310.93713
    1303 0.00076746 786.96364 1313.00183
    1316 0.000759878 786.82243 1315.3212
    1307 0.000765111 786.68124 1317.88444
    1386 0.000721501 786.54007 1320.68244
    1354 0.000738552 786.39892 1323.7026
    1290 0.000775194 786.25778 1326.93525
    1341 0.000745712 786.11666 1330.36709
    1339 0.000746826 785.97555 1333.98582
    1326 0.000754148 785.83446 1337.7751
    1406 0.000711238 785.69339 1341.72057
    1319 0.00075815 785.55233 1345.79969
    1374 0.000727802 785.41129 1349.9947
    1315 0.000760456 785.27026 1354.27819
    1339 0.000746826 785.12925 1358.62512
    1409 0.000709723 784.98826 1363.00253
    1409 0.000709723 784.84728 1367.37861
    1370 0.000729927 784.70632 1371.71675
    1463 0.000683527 784.56538 1375.97795
    1411 0.000708717 784.42445 1380.12399
    1439 0.000694927 784.28353 1384.11356
    1406 0.000711238 784.14263 1387.90961
    1398 0.000715308 784.00175 1391.47613
    1470 0.000680272 783.86088 1394.78194
    1391 0.000718907 783.72003 1397.80189
    1398 0.000715308 783.5792 1400.51865
    1400 0.000714286 783.43838 1402.92196
    1391 0.000718907 783.29757 1405.01447
    1407 0.000710732 783.15678 1406.80387
    1440 0.000694444 783.01601 1408.31295
    1417 0.000705716 782.87525 1409.57041
    1378 0.000725689 782.73451 1410.61479
    1386 0.000721501 782.59378 1411.48952
    1400 0.000714286 782.45307 1412.24648
    1452 0.000688705 782.31238 1412.93599
    1406 0.000711238 782.1717 1413.61374
    1398 0.000715308 782.03103 1414.33136
    1412 0.000708215 781.89038 1415.1399
    1480 0.000675676 781.74975 1416.08415
    1431 0.000698812 781.60913 1417.20655
    1500 0.000666667 781.46853 1418.54089
    1463 0.000683527 781.32794 1420.11613
    1458 0.000685871 781.18737 1421.95518
    1447 0.000691085 781.04681 1424.0735
    1436 0.000696379 780.90627 1426.48234
    1525 0.000655738 780.76574 1429.18564
    1397 0.00071582 780.62523 1432.18488
    1496 0.000668449 780.48473 1435.4747
    1482 0.000674764 780.34425 1439.04984
    1482 0.000674764 780.20378 1442.90009
    1524 0.000656168 780.06333 1447.01527
    1549 0.000645578 779.92289 1451.3854
    1523 0.000656599 779.78247 1455.99858
    1513 0.000660939 779.64206 1460.84641
    1477 0.000677048 779.50167 1465.92
    1483 0.000674309 779.36129 1471.21354
    1512 0.000661376 779.22093 1476.72081
    1499 0.000667111 779.08058 1482.4388
    1536 0.000651042 778.94025 1488.36198
    1559 0.000641437 778.79993 1494.48749
    1525 0.000655738 778.65963 1500.80526
    1640 0.000609756 778.51934 1507.30694
    1548 0.000645995 778.37907 1513.97788
    1459 0.000685401 778.23881 1520.79412
    1561 0.000640615 778.09856 1527.72908
    1541 0.000648929 777.95833 1534.7434
    1509 0.000662691 777.81812 1541.79453
    1601 0.00062461 777.67792 1548.82663
    1540 0.000649351 777.53773 1555.78119
    1497 0.000668003 777.39756 1562.5935
    1518 0.000658762 777.2574 1569.19391
    1530 0.000653595 777.11726 1575.51334
    1508 0.00066313 776.97713 1581.48898
    1580 0.000632911 776.83702 1587.06133
    1528 0.00065445 776.69692 1592.17888
    1575 0.000634921 776.55683 1596.80597
    1579 0.000633312 776.41676 1600.9172
    1538 0.000650195 776.2767 1604.50485
    1533 0.000652316 776.13666 1607.57553
    1563 0.000639795 775.99663 1610.15003
    1657 0.0006035 775.85662 1612.26294
    1559 0.000641437 775.71662 1613.95732
    1515 0.000660066 775.57663 1615.28821
    1614 0.000619579 775.43666 1616.30952
    1557 0.000642261 775.2967 1617.08915
    1573 0.000635728 775.15676 1617.68362
    1551 0.000644745 775.01683 1618.16167
    1574 0.000635324 774.87691 1618.5833
    1494 0.000669344 774.73701 1619.01237
    1511 0.000661813 774.59713 1619.50485
    1573 0.000635728 774.45725 1620.12119
    1596 0.000626566 774.31739 1620.91269
    1571 0.000636537 774.17755 1621.93086
    1577 0.000634115 774.03771 1623.22319
    1602 0.00062422 773.8979 1624.82335
    1633 0.00061237 773.75809 1626.77097
    1567 0.000638162 773.6183 1629.08396
    1615 0.000619195 773.47853 1631.78855
    1592 0.000628141 773.33876 1634.88308
    1491 0.000670691 773.19901 1638.37767
    1568 0.000637755 773.05928 1642.25115
    1559 0.000641437 772.91955 1646.48416
    1539 0.000649773 772.77985 1651.03774
    1634 0.000611995 772.64015 1655.84802
    1565 0.000638978 772.50047 1660.83538
    1686 0.00059312 772.3608 1665.88284
    1592 0.000628141 772.22115 1670.85243
    1580 0.000632911 772.08151 1675.5663
    1580 0.000632911 771.94188 1679.83134
    1677 0.000596303 771.80226 1683.43007
    1659 0.000602773 771.66266 1686.1595
    1680 0.000595238 771.52308 1687.83236
    1681 0.000594884 771.3835 1688.3189
    1767 0.000565931 771.24394 1687.54652
    1666 0.00060024 771.10439 1685.52505
    1622 0.000616523 770.96486 1682.33179
    1578 0.000633714 770.82534 1678.1049
    1681 0.000594884 770.68583 1673.02487
    1594 0.000627353 770.54634 1667.2885
    1633 0.00061237 770.40686 1661.09578
    1558 0.000641849 770.26739 1654.63272
    1621 0.000616903 770.12793 1648.06755
    1576 0.000634518 769.98849 1641.55097
    1607 0.000622278 769.84906 1635.21086
    1536 0.000651042 769.70964 1629.16578
    1564 0.000639386 769.57024 1623.51613
    1498 0.000667557 769.43085 1618.35942
    1497 0.000668003 769.29147 1613.76991
    1532 0.000652742 769.15211 1609.82355
    1515 0.000660066 769.01276 1606.56205
    1497 0.000668003 768.87342 1604.02059
    1559 0.000641437 768.73409 1602.1952
    1428 0.00070028 768.59478 1601.06101
    1507 0.00066357 768.45548 1600.55389
    1468 0.000681199 768.31619 1600.57862
    1522 0.00065703 768.17692 1601.00777
    1530 0.000653595 768.03766 1601.68677
    1509 0.000662691 767.89841 1602.44537
    1552 0.00064433 767.75917 1603.1065
    1538 0.000650195 767.61995 1603.50764
    1544 0.000647668 767.48073 1603.50746
    1441 0.000693963 767.34153 1603.01114
    1495 0.000668896 767.20235 1601.96002
    1515 0.000660066 767.06317 1600.34905
    1491 0.000670691 766.92401 1598.20558
    1575 0.000634921 766.78486 1595.59142
    1527 0.000654879 766.64573 1592.583
    1547 0.000646412 766.5066 1589.26163
    1481 0.000675219 766.36749 1585.70877
    1549 0.000645578 766.22839 1581.9913
    1507 0.00066357 766.0893 1578.17209
    1522 0.00065703 765.95023 1574.29484
    1488 0.000672043 765.81116 1570.39607
    1510 0.000662252 765.67211 1566.49667
    1489 0.000671592 765.53307 1562.61155
    1525 0.000655738 765.39405 1558.74385
    1444 0.000692521 765.25503 1554.89209
    1502 0.000665779 765.11603 1551.04808
    1561 0.000640615 764.97704 1547.20116
    1417 0.000705716 764.83806 1543.3361
    1522 0.00065703 764.6991 1539.43957
    1457 0.000686342 764.56014 1535.49909
    1445 0.000692042 764.4212 1531.50464
    1524 0.000656168 764.28227 1527.44773
    1463 0.000683527 764.14335 1523.32589
    1397 0.00071582 764.00445 1519.13947
    1456 0.000686813 763.86555 1514.89212
    1441 0.000693963 763.72667 1510.59284
    1461 0.000684463 763.5878 1506.25267
    1398 0.000715308 763.44894 1501.88653
    1411 0.000708717 763.31009 1497.51265
    1438 0.00069541 763.17126 1493.15084
    1364 0.000733138 763.03243 1488.82367
    1400 0.000714286 762.89362 1484.55373
    1426 0.000701262 762.75482 1480.36328
    1461 0.000684463 762.61603 1476.27212
    1402 0.000713267 762.47726 1472.29614
    1370 0.000729927 762.33849 1468.44728
    1448 0.000690608 762.19974 1464.72556
    1401 0.000713776 762.06099 1461.12923
    1351 0.000740192 761.92226 1457.64334
    1426 0.000701262 761.78354 1454.24486
    1426 0.000701262 761.64483 1450.90322
    1328 0.000753012 761.50614 1447.57952
    1394 0.00071736 761.36745 1444.22886
    1408 0.000710227 761.22878 1440.80557
    1366 0.000732064 761.09011 1437.26041
    1435 0.000696864 760.95146 1433.54968
    1369 0.00073046 760.81282 1429.63184
    1368 0.000730994 760.67419 1425.47624
    1342 0.000745156 760.53558 1421.05787
    1433 0.000697837 760.39697 1416.36862
    1386 0.000721501 760.25837 1411.4068
    1314 0.000761035 760.11979 1406.18561
    1394 0.00071736 759.98122 1400.72903
    1417 0.000705716 759.84265 1395.06943
    1395 0.000716846 759.7041 1389.24872
    1377 0.000726216 759.56556 1383.31321
    1291 0.000774593 759.42703 1377.31297
    1318 0.000758725 759.28852 1371.29832
    1392 0.000718391 759.15001 1365.32079
    1262 0.000792393 759.01151 1359.42648
    1369 0.00073046 758.87303 1353.66075
    1276 0.000783699 758.73455 1348.05976
    1295 0.000772201 758.59609 1342.65901
    1315 0.000760456 758.45764 1337.48132
    1274 0.000784929 758.31919 1332.55024
    1336 0.000748503 758.18076 1327.87608
    1308 0.000764526 758.04234 1323.4691
    1255 0.000796813 757.90393 1319.33071
    1314 0.000761035 757.76553 1315.45687
    1268 0.000788644 757.62715 1311.84275
    1276 0.000783699 757.48877 1308.47683
    1311 0.000762777 757.3504 1305.34808
    1284 0.000778816 757.21204 1302.44392
    1303 0.00076746 757.0737 1299.75131
    1291 0.000774593 756.93536 1297.25916
    1202 0.000831947 756.79704 1294.95983
    1323 0.000755858 756.65872 1292.84868
    1226 0.000815661 756.52042 1290.92764
    1287 0.000777001 756.38212 1289.2029
    1248 0.000801282 756.24384 1287.68896
    1254 0.000797448 756.10557 1286.40569
    1204 0.000830565 755.9673 1285.38139
    1257 0.000795545 755.82905 1284.60297
    1285 0.00077821 755.69081 1284.2046
    1251 0.000799361 755.55258 1284.18451
    1254 0.000797448 755.41435 1284.5935
    1300 0.000769231 755.27614 1285.48257
    1260 0.000793651 755.13794 1286.90793
    1235 0.000809717 754.99975 1288.92257
    1288 0.000776398 754.86157 1291.58129
    1309 0.000763942 754.7234 1294.93262
    1244 0.000803859 754.58523 1299.02306
    1339 0.000746826 754.44708 1303.88706
    1290 0.000775194 754.30894 1309.55347
    1228 0.000814332 754.17081 1316.02751
    1307 0.000765111 754.03269 1323.30034
    1315 0.000760456 753.89458 1331.29559
    1297 0.00077101 753.75648 1339.97449
    1288 0.000776398 753.61838 1349.2207
    1319 0.00075815 753.4803 1358.82583
    1343 0.000744602 753.34223 1368.54496
    1366 0.000732064 753.20417 1378.06591
    1317 0.000759301 753.06612 1387.04202
    1261 0.000793021 752.92807 1395.10682
    1334 0.000749625 752.79004 1401.93058
    1361 0.000734754 752.65202 1407.26052
    1344 0.000744048 752.514 1410.96749
    1391 0.000718907 752.376 1413.06491
    1360 0.000735294 752.238 1413.69872
    1389 0.000719942 752.10002 1413.10242
    1382 0.000723589 751.96204 1411.60525
    1376 0.000726744 751.82408 1409.50513
    1275 0.000784314 751.68612 1407.08032
    1270 0.000787402 751.54817 1404.57272
    1363 0.000733676 751.41023 1402.16316
    1303 0.00076746 751.27231 1399.98581
    1307 0.000765111 751.13439 1398.13972
    1261 0.000793021 750.99648 1396.68558
    1292 0.000773994 750.85858 1395.67139
    1288 0.000776398 750.72069 1395.12155
    1247 0.000801925 750.5828 1395.06076
    1340 0.000746269 750.44493 1395.49694
    1356 0.000737463 750.30707 1396.44159
    1330 0.00075188 750.16921 1397.88864
    1294 0.000772798 750.03137 1399.83388
    1365 0.000732601 749.89353 1402.22794
    1323 0.000755858 749.75571 1405.06912
    1390 0.000719424 749.61789 1408.25827
    1290 0.000775194 749.48008 1411.7183
    1394 0.00071736 749.34228 1415.31243
    1327 0.00075358 749.20449 1418.8847
    1326 0.000754148 749.06671 1422.25903
    1351 0.000740192 748.92894 1425.25421
    1316 0.000759878 748.79117 1427.71229
    1336 0.000748503 748.65342 1429.51444
    1403 0.000712758 748.51567 1430.60881
    1397 0.00071582 748.37793 1431.00999
    1442 0.000693481 748.2402 1430.79875
    1329 0.000752445 748.10248 1430.09906
    1315 0.000760456 747.96477 1429.05911
    1340 0.000746269 747.82707 1427.82415
    1341 0.000745712 747.68938 1426.52443
    1407 0.000710732 747.55169 1425.27436
    1342 0.000745156 747.41402 1424.14509
    1314 0.000761035 747.27635 1423.21427
    1373 0.000728332 747.13869 1422.5146
    1376 0.000726744 747.00104 1422.07128
    1406 0.000711238 746.8634 1421.90408
    1380 0.000724638 746.72576 1422.02275
    1369 0.00073046 746.58814 1422.43394
    1408 0.000710227 746.45052 1423.14393
    1282 0.000780031 746.31291 1424.15199
    1367 0.000731529 746.17531 1425.46144
    1397 0.00071582 746.03772 1427.06758
    1389 0.000719942 745.90014 1428.96746
    1368 0.000730994 745.76256 1431.15227
    1398 0.000715308 745.625 1433.61221
    1387 0.000720981 745.48744 1436.33073
    1419 0.000704722 745.34989 1439.28867
    1333 0.000750188 745.21235 1442.46357
    1300 0.000769231 745.07481 1445.82531
    1416 0.000706215 744.93729 1449.34287
    1456 0.000686813 744.79977 1452.97858
    1359 0.000735835 744.66226 1456.69289
    1383 0.000723066 744.52476 1460.44072
    1340 0.000746269 744.38727 1464.17758
    1378 0.000725689 744.24978 1467.85221
    1340 0.000746269 744.1123 1471.4158
    1405 0.000711744 743.97483 1474.81509
    1435 0.000696864 743.83737 1477.99766
    1318 0.000758725 743.69992 1480.9115
    1385 0.000722022 743.56247 1483.50501
    1320 0.000757576 743.42503 1485.72717
    1373 0.000728332 743.2876 1487.53043
    1378 0.000725689 743.15018 1488.87123
    1352 0.000739645 743.01277 1489.71015
    1391 0.000718907 742.87536 1490.01485
    1470 0.000680272 742.73796 1489.76274
    1420 0.000704225 742.60057 1488.93847
    1472 0.000679348 742.46319 1487.54278
    1448 0.000690608 742.32581 1485.58155
    1416 0.000706215 742.18844 1483.08033
    1392 0.000718391 742.05108 1480.06634
    1349 0.00074129 741.91373 1476.58638
    1395 0.000716846 741.77638 1472.68255
    1366 0.000732064 741.63904 1468.41346
    1356 0.000737463 741.50171 1463.82848
    1315 0.000760456 741.36439 1458.98414
    1402 0.000713267 741.22707 1453.92998
    1380 0.000724638 741.08977 1448.7126
    1376 0.000726744 740.95246 1443.374
    1323 0.000755858 740.81517 1437.94527
    1321 0.000757002 740.67788 1432.45906
    1312 0.000762195 740.5406 1426.93281
    1360 0.000735294 740.40333 1421.38776
    1269 0.000788022 740.26607 1415.82955
    1343 0.000744602 740.12881 1410.27042
    1318 0.000758725 739.99156 1404.70777
    1369 0.00073046 739.85432 1399.14615
    1353 0.000739098 739.71708 1393.57726
    1336 0.000748503 739.57985 1388.00033
    1302 0.000768049 739.44263 1382.40489
    1327 0.00075358 739.30541 1376.78465
    1245 0.000803213 739.16821 1371.12976
    1284 0.000778816 739.031 1365.43421
    1277 0.000783085 738.89381 1359.69085
    1261 0.000793021 738.75662 1353.89593
    1286 0.000777605 738.61944 1348.04936
    1335 0.000749064 738.48227 1342.15564
    1306 0.000765697 738.3451 1336.22322
    1314 0.000761035 738.20794 1330.26677
    1317 0.000759301 738.07079 1324.30487
    1276 0.000783699 737.93364 1318.36135
    1210 0.000826446 737.7965 1312.46359
    1214 0.000823723 737.65937 1306.64227
    1326 0.000754148 737.52224 1300.93005
    1286 0.000777605 737.38513 1295.35922
    1309 0.000763942 737.24801 1289.96392
    1241 0.000805802 737.11091 1284.774
    1279 0.000781861 736.97381 1279.82421
    1230 0.000813008 736.83671 1275.1396
    1260 0.000793651 736.69963 1270.75096
    1317 0.000759301 736.56255 1266.68045
    1263 0.000791766 736.42547 1262.9547
    1265 0.000790514 736.28841 1259.59287
    1233 0.00081103 736.15134 1256.61787
    1257 0.000795545 736.01429 1254.04659
    1293 0.000773395 735.87724 1251.89933
    1243 0.000804505 735.7402 1250.19135
    1193 0.000838223 735.60316 1248.94157
    1299 0.000769823 735.46613 1248.16336
    1207 0.0008285 735.32911 1247.87421
    1237 0.000808407 735.19209 1248.08497
    1176 0.00085034 735.05508 1248.80618
    1222 0.000818331 734.91808 1250.04722
    1271 0.000786782 734.78108 1251.80517
    1320 0.000757576 734.64409 1254.07619
    1229 0.00081367 734.5071 1256.83924
    1295 0.000772201 734.37012 1260.06724
    1276 0.000783699 734.23315 1263.71396
    1299 0.000769823 734.09618 1267.72154
    1312 0.000762195 733.95922 1272.01619
    1307 0.000765111 733.82226 1276.51585
    1283 0.000779423 733.68531 1281.13235
    1298 0.000770416 733.54837 1285.78294
    1374 0.000727802 733.41143 1290.39795
    1340 0.000746269 733.2745 1294.93032
    1354 0.000738552 733.13757 1299.36181
    1344 0.000744048 733.00065 1303.70644
    1343 0.000744602 732.86373 1308.00753
    1277 0.000783085 732.72682 1312.32681
    1329 0.000752445 732.58992 1316.74343
    1363 0.000733676 732.45302 1321.33684
    1343 0.000744602 732.31613 1326.1812
    1379 0.000725163 732.17924 1331.34279
    1335 0.000749064 732.04236 1336.8675
    1400 0.000714286 731.90549 1342.79343
    1344 0.000744048 731.76861 1349.13382
    1309 0.000763942 731.63175 1355.89742
    1326 0.000754148 731.49489 1363.0709
    1379 0.000725163 731.35804 1370.63615
    1408 0.000710227 731.22119 1378.55771
    1431 0.000698812 731.08435 1386.7919
    1334 0.000749625 730.94751 1395.27331
    1510 0.000662252 730.81068 1403.92667
    1491 0.000670691 730.67385 1412.64751
    1430 0.000699301 730.53703 1421.30974
    1424 0.000702247 730.40021 1429.75577
    1468 0.000681199 730.2634 1437.79995
    1444 0.000692521 730.12659 1445.23462
    1472 0.000679348 729.98979 1451.831
    1385 0.000722022 729.853 1457.36676
    1451 0.00068918 729.71621 1461.63779
    1358 0.000736377 729.57942 1464.48725
    1492 0.000670241 729.44264 1465.82607
    1467 0.000681663 729.30587 1465.64175
    1470 0.000680272 729.1691 1464.01007
    1482 0.000674764 729.03233 1461.07803
    1434 0.00069735 728.89557 1457.0545
    1401 0.000713776 728.75881 1452.17732
    1412 0.000708215 728.62206 1446.69795
    1424 0.000702247 728.48532 1440.85152
    1430 0.000699301 728.34858 1434.85004
    1426 0.000701262 728.21184 1428.86641
    1428 0.00070028 728.07511 1423.03718
    1439 0.000694927 727.93838 1417.45872
    1397 0.00071582 727.80166 1412.19046
    1334 0.000749625 727.66495 1407.26999
    1396 0.000716332 727.52823 1402.70398
    1415 0.000706714 727.39153 1398.48842
    1346 0.000742942 727.25482 1394.59822
    1377 0.000726216 727.11813 1391.00428
    1359 0.000735835 726.98143 1387.66732
    1378 0.000725689 726.84474 1384.53896
    1275 0.000784314 726.70806 1381.56745
    1362 0.000734214 726.57138 1378.69017
    1347 0.00074239 726.4347 1375.83823
    1379 0.000725163 726.29803 1372.93129
    1323 0.000755858 726.16137 1369.88148
    1277 0.000783085 726.0247 1366.59338
    1363 0.000733676 725.88805 1362.96966
    1353 0.000739098 725.75139 1358.91694
    1383 0.000723066 725.61474 1354.35874
    1358 0.000736377 725.4781 1349.23966
    1330 0.00075188 725.34146 1343.53911
    1276 0.000783699 725.20482 1337.27221
    1264 0.000791139 725.06819 1330.48656
    1308 0.000764526 724.93156 1323.26414
    1284 0.000778816 724.79494 1315.70335
    1265 0.000790514 724.65832 1307.91419
    1313 0.000761615 724.5217 1300.00601
    1299 0.000769823 724.38509 1292.07936
    1189 0.000841043 724.24848 1284.22368
    1274 0.000784929 724.11188 1276.51028
    1153 0.000867303 723.97528 1268.99815
    1208 0.000827815 723.83868 1261.73067
    1182 0.000846024 723.70209 1254.74193
    1229 0.00081367 723.5655 1248.05446
    1171 0.000853971 723.42892 1241.68694
    1148 0.00087108 723.29234 1235.65177
    1184 0.000844595 723.15576 1229.96087
    1220 0.000819672 723.01919 1224.62225
    1172 0.000853242 722.88262 1219.64599
    1214 0.000823723 722.74606 1215.0432
    1217 0.000821693 722.6095 1210.82397
    1195 0.00083682 722.47294 1207.00163
    1217 0.000821693 722.33638 1203.58794
    1186 0.00084317 722.19983 1200.59973
    1152 0.000868056 722.06329 1198.04816
    1245 0.000803213 721.92674 1195.95112
    1131 0.000884173 721.7902 1194.31994
    1195 0.00083682 721.65367 1193.17022
    1191 0.000839631 721.51714 1192.51168
    1137 0.000879507 721.38061 1192.35609
    1250 0.0008 721.24408 1192.70982
    1167 0.000856898 721.10756 1193.57839
    1144 0.000874126 720.97104 1194.96241
    1134 0.000881834 720.83453 1196.86135
    1176 0.00085034 720.69801 1199.26892
    1208 0.000827815 720.5615 1202.17519
    1230 0.000813008 720.425 1205.56465
    1216 0.000822368 720.2885 1209.41477
    1232 0.000811688 720.152 1213.70048
    1261 0.000793021 720.0155 1218.37798
    1209 0.00082713 719.87901 1223.39042
    1323 0.000755858 719.74252 1228.6905
    1292 0.000773994 719.60603 1234.18617
    1335 0.000749064 719.46955 1239.76667
    1273 0.000785546 719.33307 1245.30353
    1284 0.000778816 719.19659 1250.63477
    1246 0.000802568 719.06012 1255.58066
    1321 0.000757002 718.92365 1259.93872
    1301 0.00076864 718.78718 1263.50341
    1345 0.000743494 718.65071 1266.07706
    1295 0.000772201 718.51425 1267.49325
    1258 0.000794913 718.37779 1267.63447
    1309 0.000763942 718.24134 1266.44945
    1287 0.000777001 718.10488 1263.94286
    1255 0.000796813 717.96843 1260.2457
    1221 0.000819001 717.83198 1255.49651
    1252 0.000798722 717.69554 1249.89917
    1252 0.000798722 717.55909 1243.67833
    1220 0.000819672 717.42265 1237.06972
    1226 0.000815661 717.28622 1230.28569
    1187 0.00084246 717.14978 1223.54378
    1218 0.000821018 717.01335 1217.00793
    1159 0.000862813 716.87692 1210.82608
    1236 0.000809061 716.74049 1205.11011
    1188 0.000841751 716.60407 1199.9523
    1246 0.000802568 716.46765 1195.41381
    1169 0.000855432 716.33123 1191.48739
    1137 0.000879507 716.19481 1188.30608
    1230 0.000813008 716.05839 1185.82899
    1179 0.000848176 715.92198 1184.04949
    1117 0.000895255 715.78557 1182.95077
    1220 0.000819672 715.64916 1182.50308
    1129 0.00088574 715.51276 1182.66126
    1149 0.000870322 715.37636 1183.35903
    1219 0.000820345 715.23996 1184.53896
    1258 0.000794913 715.10356 1186.10337
    1126 0.000888099 714.96716 1187.94664
    1178 0.000848896 714.83077 1189.95301
    1189 0.000841043 714.69437 1191.99616
    1146 0.0008726 714.55798 1193.95271
    1220 0.000819672 714.4216 1195.7067
    1088 0.000919118 714.28521 1197.13529
    1244 0.000803859 714.14883 1198.22657
    1216 0.000822368 714.01244 1198.92165
    1211 0.000825764 713.87606 1199.22726
    1146 0.0008726 713.73969 1199.18151
    1171 0.000853971 713.60331 1198.8547
    1188 0.000841751 713.46694 1198.3289
    1179 0.000848176 713.33056 1197.70099
    1231 0.000812348 713.19419 1197.06101
    1125 0.000888889 713.05782 1196.49817
    1162 0.000860585 712.92146 1196.08566
    1146 0.0008726 712.78509 1195.88866
    1187 0.00084246 712.64873 1195.95511
    1230 0.000813008 712.51237 1196.32269
    1208 0.000827815 712.37601 1197.01449
    1169 0.000855432 712.23965 1198.04377
    1212 0.000825083 712.10329 1199.412
    1204 0.000830565 711.96694 1201.10876
    1186 0.00084317 711.83058 1203.11758
    1159 0.000862813 711.69423 1205.40752
    1135 0.000881057 711.55788 1207.94394
    1141 0.000876424 711.42153 1210.67755
    1242 0.000805153 711.28519 1213.55469
    1160 0.000862069 711.14884 1216.51234
    1196 0.00083612 711.0125 1219.48033
    1205 0.000829876 710.87615 1222.383
    1139 0.000877963 710.73981 1225.1408
    1125 0.000888889 710.60347 1227.67426
    1186 0.00084317 710.46713 1229.9046
    1143 0.000874891 710.33079 1231.76006
    1153 0.000867303 710.19446 1233.17777
    1176 0.00085034 710.05812 1234.10643
    1202 0.000831947 709.92179 1234.51241
    1152 0.000868056 709.78545 1234.37745
    1224 0.000816993 709.64912 1233.70407
    1164 0.000859107 709.51279 1232.51143
    1201 0.000832639 709.37646 1230.83655
    1215 0.000823045 709.24013 1228.73057
    1213 0.000824402 709.1038 1226.2553
    1128 0.000886525 708.96748 1223.48229
    1192 0.000838926 708.83115 1220.4859
    1184 0.000844595 708.69483 1217.34524
    1207 0.0008285 708.5585 1214.13436
    1236 0.000809061 708.42218 1210.92847
    1138 0.000878735 708.28586 1207.79301
    1162 0.000860585 708.14954 1204.79096
    1160 0.000862069 708.01322 1201.97956
    1157 0.000864304 707.8769 1199.40171
    1168 0.000856164 707.74058 1197.09885
    1139 0.000877963 707.60426 1195.10007
    1117 0.000895255 707.46794 1193.43404
    1183 0.000845309 707.33162 1192.11503
    1165 0.000858369 707.19531 1191.14942
    1242 0.000805153 707.05899 1190.54042
    1093 0.000914913 706.92268 1190.27984
    1176 0.00085034 706.78636 1190.35889
    1185 0.000843882 706.65005 1190.75677
    1153 0.000867303 706.51373 1191.45244
    1142 0.000875657 706.37742 1192.41683
    1092 0.000915751 706.24111 1193.62519
    1138 0.000878735 706.1048 1195.04716
    1126 0.000888099 705.96849 1196.6547
    1197 0.000835422 705.83217 1198.41601
    1170 0.000854701 705.69586 1200.30902
    1164 0.000859107 705.55955 1202.30711
    1170 0.000854701 705.42324 1204.38411
    1180 0.000847458 705.28693 1206.5153
    1201 0.000832639 705.15062 1208.66875
    1189 0.000841043 705.01431 1210.81028
    1248 0.000801282 704.878 1212.89761
    1158 0.000863558 704.74169 1214.88366
    1179 0.000848176 704.60539 1216.71355
    1220 0.000819672 704.46908 1218.33469
    1207 0.0008285 704.33277 1219.70093
    1219 0.000820345 704.19646 1220.77261
    1201 0.000832639 704.06015 1221.53338
    1199 0.000834028 703.92384 1221.99254
    1216 0.000822368 703.78753 1222.18994
    1177 0.000849618 703.65122 1222.19132
    1204 0.000830565 703.51491 1222.09407
    1200 0.000833333 703.3786 1222.01778
    1197 0.000835422 703.2423 1222.09175
    1229 0.00081367 703.10599 1222.45368
    1196 0.00083612 702.96968 1223.23555
    1199 0.000834028 702.83337 1224.57153
    1166 0.000857633 702.69706 1226.57463
    1182 0.000846024 702.56075 1229.34489
    1148 0.00087108 702.42444 1232.96119
    1230 0.000813008 702.28812 1237.49989
    1201 0.000832639 702.15181 1243.00823
    1235 0.000809717 702.0155 1249.52104
    1196 0.00083612 701.87919 1257.04583
    1209 0.00082713 701.74288 1265.58554
    1221 0.000819001 701.60656 1275.11045
    1237 0.000808407 701.47025 1285.56165
    1225 0.000816327 701.33394 1296.8535
    1270 0.000787402 701.19762 1308.85998
    1343 0.000744602 701.06131 1321.42089
    1330 0.00075188 700.92499 1334.32659
    1345 0.000743494 700.78867 1347.32775
    1307 0.000765111 700.65236 1360.13921
    1377 0.000726216 700.51604 1372.4676
    1319 0.00075815 700.37972 1384.00015
    1397 0.00071582 700.2434 1394.47041
    1316 0.000759878 700.10708 1403.63389
    1351 0.000740192 699.97076 1411.32028
    1396 0.000716332 699.83444 1417.41524
    1360 0.000735294 699.69812 1421.8658
    1389 0.000719942 699.56179 1424.67144
    1348 0.00074184 699.42547 1425.87412
    1416 0.000706215 699.28914 1425.54411
    1405 0.000711744 699.15282 1423.77356
    1342 0.000745156 699.01649 1420.69405
    1398 0.000715308 698.88016 1416.48593
    1365 0.000732601 698.74383 1411.36242
    1309 0.000763942 698.6075 1405.58036
    1299 0.000769823 698.47117 1399.40614
    1323 0.000755858 698.33484 1393.1163
    1285 0.00077821 698.1985 1386.95891
    1345 0.000743494 698.06217 1381.16188
    1326 0.000754148 697.92583 1375.89547
    1299 0.000769823 697.7895 1371.30068
    1262 0.000792393 697.65316 1367.46419
    1314 0.000761035 697.51682 1364.45928
    1331 0.000751315 697.38048 1362.30664
    1301 0.00076864 697.24413 1360.99773
    1327 0.00075358 697.10779 1360.50848
    1344 0.000744048 696.97145 1360.77971
    1395 0.000716846 696.8351 1361.73903
    1352 0.000739645 696.69875 1363.26973
    1378 0.000725689 696.5624 1365.24787
    1269 0.000788022 696.42605 1367.52219
    1307 0.000765111 696.2897 1369.93034
    1359 0.000735835 696.15334 1372.30337
    1356 0.000737463 696.01699 1374.47608
    1316 0.000759878 695.88063 1376.30259
    1286 0.000777605 695.74427 1377.66356
    1286 0.000777605 695.60791 1378.46738
    1407 0.000710732 695.47155 1378.64633
    1291 0.000774593 695.33519 1378.1626
    1297 0.00077101 695.19882 1376.99072
    1317 0.000759301 695.06245 1375.1213
    1304 0.000766871 694.92608 1372.54975
    1345 0.000743494 694.78971 1369.29169
    1318 0.000758725 694.65334 1365.37657
    1332 0.000750751 694.51696 1360.85749
    1319 0.00075815 694.38059 1355.81356
    1361 0.000734754 694.24421 1350.33519
    1262 0.000792393 694.10783 1344.51908
    1364 0.000733138 693.97145 1338.46387
    1318 0.000758725 693.83506 1332.25886
    1264 0.000791139 693.69867 1325.97034
    1294 0.000772798 693.56229 1319.65056
    1311 0.000762777 693.42589 1313.33126
    1232 0.000811688 693.2895 1307.04097
    1357 0.00073692 693.15311 1300.78248
    1314 0.000761035 693.01671 1294.5597
    1234 0.000810373 692.88031 1288.36631
    1300 0.000769231 692.74391 1282.19683
    1185 0.000843882 692.6075 1276.04666
    1258 0.000794913 692.4711 1269.90764
    1254 0.000797448 692.33469 1263.77177
    1212 0.000825083 692.19828 1257.56998
    1200 0.000833333 692.06187 1251.42576
    1205 0.000829876 691.92545 1245.27064
    1162 0.000860585 691.78903 1239.1091
    1145 0.000873362 691.65261 1232.93613
    1198 0.000834725 691.51619 1226.75444
    1158 0.000863558 691.37976 1220.5704
    1191 0.000839631 691.24333 1214.38822
    1231 0.000812348 691.1069 1208.21308
    1203 0.000831255 690.97047 1202.05268
    1130 0.000884956 690.83403 1195.91936
    1124 0.00088968 690.6976 1189.83332
    1171 0.000853971 690.56115 1183.80124
    1137 0.000879507 690.42471 1177.83476
    1163 0.000859845 690.28826 1171.95418
    1099 0.000909918 690.15181 1166.13772
    1135 0.000881057 690.01536 1160.46148
    1133 0.000882613 689.87891 1154.90105
    1154 0.000866551 689.74245 1149.46639
    1097 0.000911577 689.60599 1144.16559
    1142 0.000875657 689.46953 1138.99872
    1135 0.000881057 689.33306 1133.96733
    1073 0.000931966 689.19659 1129.07019
    1164 0.000859107 689.06012 1124.30674
    1194 0.000837521 688.92364 1119.67713
    1088 0.000919118 688.78716 1115.17434
    1088 0.000919118 688.65068 1110.79498
    1104 0.000905797 688.5142 1106.54123
    1127 0.000887311 688.37771 1102.40965
    1114 0.000897666 688.24122 1098.39998
    1089 0.000918274 688.10473 1094.51275
    1073 0.000931966 687.96823 1090.75451
    1084 0.000922509 687.83173 1087.129
    1051 0.000951475 687.69523 1083.64175
    1068 0.00093633 687.55872 1080.29871
    1014 0.000986193 687.42221 1077.11182
    1055 0.000947867 687.2857 1074.09135
    1029 0.000971817 687.14918 1071.24581
    1055 0.000947867 687.01266 1068.58752
    1067 0.000937207 686.87614 1066.12841
    1037 0.00096432 686.73961 1063.88264
    1072 0.000932836 686.60308 1061.86089
    1069 0.000935454 686.46655 1060.07479
    1003 0.000997009 686.33001 1058.53721
    1045 0.000956938 686.19347 1057.26063
    1096 0.000912409 686.05692 1056.25369
    1049 0.000953289 685.92037 1055.52729
    1086 0.00092081 685.78382 1055.08827
    1044 0.000957854 685.64727 1054.94582
    1039 0.000962464 685.51071 1055.10611
    1035 0.000966184 685.37415 1055.57138
    1052 0.00095057 685.23758 1056.34455
    982 0.00101833 685.10101 1057.42791
    1026 0.000974659 684.96444 1058.821
    1027 0.00097371 684.82786 1060.51818
    1022 0.000978474 684.69128 1062.51526
    1084 0.000922509 684.55469 1064.80452
    1036 0.000965251 684.4181 1067.37678
    1072 0.000932836 684.28151 1070.2178
    1078 0.000927644 684.14491 1073.31294
    1152 0.000868056 684.00831 1076.64325
    1141 0.000876424 683.87171 1080.18859
    1075 0.000930233 683.7351 1083.92588
    1181 0.00084674 683.59848 1087.8283
    1130 0.000884956 683.46187 1091.86662
    1093 0.000914913 683.32524 1096.01301
    1101 0.000908265 683.18862 1100.23706
    1178 0.000848896 683.05199 1104.49691
    1072 0.000932836 682.91536 1108.77963
    1149 0.000870322 682.77872 1113.04713
    1096 0.000912409 682.64208 1117.27253
    1106 0.000904159 682.50543 1121.43063
    1097 0.000911577 682.36878 1125.5015
    1098 0.000910747 682.23212 1129.46891
    1147 0.00087184 682.09546 1133.32245
    1165 0.000858369 681.9588 1137.05774
    1049 0.000953289 681.82213 1140.67547
    1160 0.000862069 681.68546 1144.18186
    1132 0.000883392 681.54878 1147.58985
    1148 0.00087108 681.4121 1150.91547
    1091 0.00091659 681.27541 1154.18039
    1137 0.000879507 681.13872 1157.41039
    1129 0.00088574 681.00203 1160.63239
    1175 0.000851064 680.86533 1163.87541
    1084 0.000922509 680.72862 1167.16928
    1168 0.000856164 680.59191 1170.54729
    1149 0.000870322 680.4552 1174.03611
    1125 0.000888889 680.31848 1177.66386
    1168 0.000856164 680.18176 1181.45082
    1101 0.000908265 680.04503 1185.43158
    1121 0.000892061 679.9083 1189.61923
    1104 0.000905797 679.77156 1194.02762
    1139 0.000877963 679.63482 1198.67194
    1112 0.000899281 679.49807 1203.55818
    1231 0.000812348 679.36132 1208.6907
    1188 0.000841751 679.22456 1214.06938
    1147 0.00087184 679.0878 1219.69095
    1225 0.000816327 678.95103 1225.54784
    1110 0.000900901 678.81426 1231.63148
    1198 0.000834725 678.67748 1237.92839
    1229 0.00081367 678.5407 1244.42577
    1221 0.000819001 678.40391 1251.1044
    1227 0.000814996 678.26712 1257.9527
    1226 0.000815661 678.13032 1264.94859
    1227 0.000814996 677.99352 1272.07587
    1212 0.000825083 677.85671 1279.31825
    1332 0.000750751 677.7199 1286.65541
    1196 0.00083612 677.58308 1294.06763
    1253 0.000798085 677.44626 1301.53622
    1254 0.000797448 677.30943 1309.0415
    1214 0.000823723 677.17259 1316.5544
    1261 0.000793021 677.03575 1324.04544
    1281 0.00078064 676.89891 1331.47815
    1254 0.000797448 676.76206 1338.81107
    1298 0.000770416 676.6252 1345.987
    1257 0.000795545 676.48834 1352.93837
    1367 0.000731529 676.35147 1359.58412
    1288 0.000776398 676.2146 1365.83541
    1323 0.000755858 676.07772 1371.58073
    1352 0.000739645 675.94084 1376.70528
    1354 0.000738552 675.80395 1381.08169
    1427 0.000700771 675.66706 1384.58977
    1346 0.000742942 675.53016 1387.11953
    1335 0.000749064 675.39325 1388.57384
    1332 0.000750751 675.25634 1388.88972
    1317 0.000759301 675.11942 1388.04112
    1366 0.000732064 674.9825 1386.04373
    1298 0.000770416 674.84557 1382.95409
    1257 0.000795545 674.70863 1378.8695
    1298 0.000770416 674.57169 1373.91251
    1249 0.000800641 674.43475 1368.22875
    1286 0.000777605 674.29779 1361.97063
    1189 0.000841043 674.16083 1355.291
    1264 0.000791139 674.02387 1348.33635
    1269 0.000788022 673.8869 1341.23762
    1228 0.000814332 673.74992 1334.10431
    1221 0.000819001 673.61294 1327.03949
    1235 0.000809717 673.47595 1320.12142
    1230 0.000813008 673.33896 1313.41206
    1199 0.000834028 673.20196 1306.95258
    1215 0.000823045 673.06495 1300.7796
    1196 0.00083612 672.92794 1294.91589
    1211 0.000825764 672.79092 1289.36451
    1172 0.000853242 672.65389 1284.12133
    1200 0.000833333 672.51686 1279.17746
    1203 0.000831255 672.37982 1274.51221
    1199 0.000834028 672.24278 1270.09105
    1207 0.0008285 672.10573 1265.87496
    1182 0.000846024 671.96867 1261.81553
    1197 0.000835422 671.83161 1257.85488
    1169 0.000855432 671.69454 1253.92824
    1133 0.000882613 671.55746 1249.96382
    1201 0.000832639 671.42038 1245.88223
    1162 0.000860585 671.28329 1241.60807
    1116 0.000896057 671.1462 1237.06672
    1145 0.000873362 671.00909 1232.17743
    1194 0.000837521 670.87198 1226.90769
    1155 0.000865801 670.73487 1221.21123
    1187 0.00084246 670.59775 1215.07142
    1143 0.000874891 670.46062 1208.49616
    1095 0.000913242 670.32348 1201.5104
    1170 0.000854701 670.18634 1194.169
    1131 0.000884173 670.04919 1186.52899
    1106 0.000904159 669.91204 1178.66727
    1137 0.000879507 669.77487 1170.65567
    1088 0.000919118 669.6377 1162.57135
    1118 0.000894454 669.50053 1154.48165
    1139 0.000877963 669.36335 1146.45411
    1169 0.000855432 669.22616 1138.5418
    1021 0.000979432 669.08896 1130.79248
    1084 0.000922509 668.95175 1123.24277
    1160 0.000862069 668.81454 1115.92459
    1059 0.000944287 668.67733 1108.8605
    1066 0.000938086 668.5401 1102.06801
    1076 0.000929368 668.40287 1095.55757
    1023 0.000977517 668.26563 1089.32698
    1020 0.000980392 668.12838 1083.39748
    1043 0.000958773 667.99113 1077.75818
    1045 0.000956938 667.85387 1072.40741
    1096 0.000912409 667.7166 1067.337
    1076 0.000929368 667.57933 1062.54311
    1047 0.00095511 667.44205 1058.01453
    1056 0.00094697 667.30476 1053.74219
    1027 0.00097371 667.16746 1049.7138
    1032 0.000968992 667.03016 1045.91921
    1052 0.00095057 666.89285 1042.3461
    1004 0.000996016 666.75553 1038.98115
    999 0.001001001 666.6182 1035.81223
    1015 0.000985222 666.48087 1032.82576
    1070 0.000934579 666.34353 1030.01084
    970 0.001030928 666.20618 1027.35361
    952 0.00105042 666.06882 1024.84215
    1018 0.000982318 665.93146 1022.46326
    1009 0.00099108 665.79409 1020.20738
    1012 0.000988142 665.65671 1018.06102
    1046 0.000956023 665.51932 1016.01463
    1009 0.00099108 665.38193 1014.05637
    1010 0.000990099 665.24452 1012.17816
    1052 0.00095057 665.10711 1010.36935
    995 0.001005025 664.9697 1008.62194
    1005 0.000995025 664.83227 1006.92781
    977 0.001023541 664.69484 1005.28069
    1083 0.000923361 664.5574 1003.67356
    1038 0.000963391 664.41995 1002.10133
    1037 0.00096432 664.28249 1000.55989
    1004 0.000996016 664.14503 999.04498
    1001 0.000999001 664.00756 997.55373
    1005 0.000995025 663.87008 996.08378
    1012 0.000988142 663.73259 994.63396
    1012 0.000988142 663.59509 993.2021
    1015 0.000985222 663.45759 991.78689
    1011 0.00098912 663.32007 990.3877
    960 0.001041667 663.18255 989.00431
    946 0.001057082 663.04503 987.63448
    971 0.001029866 662.90749 986.27757
    1031 0.000969932 662.76994 984.9317
    968 0.001033058 662.63239 983.59571
    960 0.001041667 662.49483 982.26719
    972 0.001028807 662.35726 980.94375
    1014 0.000986193 662.21968 979.62212
    971 0.001029866 662.08209 978.30078
    985 0.001015228 661.9445 976.97755
    1012 0.000988142 661.8069 975.64967
    1004 0.000996016 661.66929 974.31542
    994 0.001006036 661.53167 972.97491
    1002 0.000998004 661.39404 971.6292
    998 0.001002004 661.2564 970.27825
    1042 0.000959693 661.11875 968.92479
    976 0.00102459 660.9811 967.57345
    978 0.001022495 660.84344 966.23023
    985 0.001015228 660.70577 964.8996
    1048 0.000954198 660.56809 963.57639
    964 0.001037344 660.4304 962.29365
    1006 0.000994036 660.2927 961.04856
    918 0.001089325 660.155 959.84867
    992 0.001008065 660.01728 958.70248
    970 0.001030928 659.87956 957.61936
    974 0.001026694 659.74183 956.60895
    986 0.001014199 659.60409 955.67942
    994 0.001006036 659.46634 954.83809
    1000 0.001 659.32858 954.09342
    955 0.00104712 659.19081 953.45263
    992 0.001008065 659.05304 952.92344
    1014 0.000986193 658.91525 952.51012
    963 0.001038422 658.77746 952.21771
    1023 0.000977517 658.63965 952.05194
    954 0.001048218 658.50184 952.01743
    973 0.001027749 658.36402 952.11483
    964 0.001037344 658.22619 952.34063
    940 0.00106383 658.08835 952.70857
    952 0.00105042 657.9505 953.21363
    973 0.001027749 657.81264 953.85365
    980 0.001020408 657.67478 954.62764
    1038 0.000963391 657.5369 955.53306
    967 0.001034126 657.39902 956.5691
    1010 0.000990099 657.26112 957.72977
    1002 0.000998004 657.12322 959.01271
    976 0.00102459 656.9853 960.41381
    1007 0.000993049 656.84738 961.92937
    1010 0.000990099 656.70945 963.55611
    961 0.001040583 656.57151 965.28817
    988 0.001012146 656.43356 967.12124
    998 0.001002004 656.2956 969.05064
    976 0.00102459 656.15763 971.07264
    1032 0.000968992 656.01965 973.17708
    992 0.001008065 655.88166 975.35723
    1049 0.000953289 655.74366 977.60287
    955 0.00104712 655.60565 979.90333
    1047 0.00095511 655.46764 982.24333
    1020 0.000980392 655.32961 984.60802
    998 0.001002004 655.19157 986.97924
    1039 0.000962464 655.05353 989.34029
    1047 0.00095511 654.91547 991.66936
    1010 0.000990099 654.7774 993.95025
    1053 0.000949668 654.63933 996.16539
    1001 0.000999001 654.50124 998.30153
    1027 0.00097371 654.36315 1000.34848
    988 0.001012146 654.22504 1002.30158
    1048 0.000954198 654.08693 1004.16001
    1133 0.000882613 653.9488 1005.92995
    990 0.001010101 653.81067 1007.62394
    1062 0.00094162 653.67252 1009.25887
    1046 0.000956023 653.53437 1010.85783
    1037 0.00096432 653.3962 1012.44487
    1036 0.000965251 653.25803 1014.04875
    1088 0.000919118 653.11984 1015.70124
    1046 0.000956023 652.98165 1017.43204
    1036 0.000965251 652.84344 1019.26832
    1010 0.000990099 652.70522 1021.23937
    1139 0.000877963 652.567 1023.36609
    1034 0.000967118 652.42876 1025.67224
    1017 0.000983284 652.29052 1028.17264
    1153 0.000867303 652.15226 1030.87747
    1072 0.000932836 652.01399 1033.7917
    1124 0.00088968 651.87572 1036.92027
    1100 0.000909091 651.73743 1040.2558
    1065 0.000938967 651.59913 1043.787
    1087 0.000919963 651.46082 1047.49829
    1062 0.00094162 651.3225 1051.36874
    1101 0.000908265 651.18417 1055.3707
    1058 0.00094518 651.04583 1059.46779
    1080 0.000925926 650.90748 1063.62299
    1030 0.000970874 650.76912 1067.79346
    1067 0.000937207 650.63075 1071.932
    1122 0.000891266 650.49237 1075.98742
    1119 0.000893655 650.35398 1079.91035
    1092 0.000915751 650.21557 1083.63752
    1112 0.000899281 650.07716 1087.14733
    1128 0.000886525 649.93874 1090.38317
    1078 0.000927644 649.8003 1093.30884
    1051 0.000951475 649.66185 1095.89685
    1042 0.000959693 649.5234 1098.1281
    1095 0.000913242 649.38493 1099.99212
    1149 0.000870322 649.24645 1101.49039
    1082 0.000924214 649.10796 1102.63272
    1113 0.000898473 648.96946 1103.43739
    1068 0.00093633 648.83095 1103.92808
    1034 0.000967118 648.69243 1104.13862
    1092 0.000915751 648.5539 1104.10169
    1049 0.000953289 648.41535 1103.85454
    1092 0.000915751 648.2768 1103.43238
    1055 0.000947867 648.13823 1102.87622
    1043 0.000958773 647.99965 1102.22086
    1111 0.00090009 647.86106 1101.4976
    1082 0.000924214 647.72246 1100.73968
    1095 0.000913242 647.58385 1099.97731
    1115 0.000896861 647.44523 1099.23761
    1039 0.000962464 647.3066 1098.53846
    1038 0.000963391 647.16795 1097.91171
    1047 0.00095511 647.0293 1097.37138
    1086 0.00092081 646.89063 1096.93706
    1015 0.000985222 646.75195 1096.62188
    1067 0.000937207 646.61326 1096.43592
    1018 0.000982318 646.47456 1096.38983
    1096 0.000912409 646.33585 1096.49283
    1051 0.000951475 646.19712 1096.74758
    1061 0.000942507 646.05839 1097.15487
    1109 0.000901713 645.91964 1097.71199
    1099 0.000909918 645.78088 1098.41791
    1050 0.000952381 645.64211 1099.26365
    1114 0.000897666 645.50333 1100.23724
    1056 0.00094697 645.36454 1101.3237
    1060 0.000943396 645.22573 1102.50907
    1077 0.000928505 645.08692 1103.77115
    1158 0.000863558 644.94809 1105.08524
    1106 0.000904159 644.80925 1106.42462
    1049 0.000953289 644.6704 1107.76239
    1080 0.000925926 644.53153 1109.06962
    1042 0.000959693 644.39266 1110.31577
    1083 0.000923361 644.25377 1111.47573
    1079 0.000926784 644.11487 1112.53185
    1073 0.000931966 643.97596 1113.47155
    1086 0.00092081 643.83704 1114.29456
    1028 0.000972763 643.69811 1115.01056
    1082 0.000924214 643.55916 1115.64319
    1073 0.000931966 643.4202 1116.22678
    1070 0.000934579 643.28123 1116.79677
    1118 0.000894454 643.14225 1117.392
    1034 0.000967118 643.00325 1118.05008
    1144 0.000874126 642.86425 1118.79759
    1091 0.00091659 642.72523 1119.64088
    1094 0.000914077 642.5862 1120.56679
    1097 0.000911577 642.44715 1121.54488
    1062 0.00094162 642.3081 1122.51844
    1083 0.000923361 642.16903 1123.40656
    1151 0.00086881 642.02995 1124.12241
    1068 0.00093633 641.89086 1124.57818
    1132 0.000883392 641.75175 1124.6995
    1097 0.000911577 641.61264 1124.43547
    1158 0.000863558 641.47351 1123.77321
    1118 0.000894454 641.33437 1122.73736
    1067 0.000937207 641.19521 1121.38827
    1085 0.000921659 641.05605 1119.80949
    1102 0.000907441 640.91687 1118.10351
    1059 0.000944287 640.77768 1116.36202
    1095 0.000913242 640.63847 1114.67558
    1088 0.000919118 640.49926 1113.11132
    1064 0.00093985 640.36003 1111.72053
    1021 0.000979432 640.22079 1110.52592
    1117 0.000895255 640.08153 1109.53658
    1111 0.00090009 639.94226 1108.74043
    1005 0.000995025 639.80298 1108.11786
    1134 0.000881834 639.66369 1107.63265
    1111 0.00090009 639.52439 1107.25084
    1089 0.000918274 639.38507 1106.93425
    1114 0.000897666 639.24574 1106.64691
    1070 0.000934579 639.10639 1106.35952
    1119 0.000893655 638.96704 1106.04905
    1088 0.000919118 638.82767 1105.70324
    1077 0.000928505 638.68829 1105.31512
    1071 0.000933707 638.54889 1104.88716
    1015 0.000985222 638.40948 1104.42435
    1093 0.000914913 638.27006 1103.93751
    1030 0.000970874 638.13063 1103.43347
    1059 0.000944287 637.99118 1102.9144
    1043 0.000958773 637.85172 1102.37409
    1111 0.00090009 637.71225 1101.80222
    1109 0.000901713 637.57276 1101.17395
    1037 0.00096432 637.43326 1100.44301
    1094 0.000914077 637.29375 1099.58897
    1060 0.000943396 637.15422 1098.56077
    1034 0.000967118 637.01468 1097.31935
    1103 0.000906618 636.87513 1095.83299
    1070 0.000934579 636.73557 1094.08899
    1075 0.000930233 636.59599 1092.09307
    1044 0.000957854 636.4564 1089.86708
    1046 0.000956023 636.31679 1087.44461
    1069 0.000935454 636.17717 1084.86623
    1091 0.00091659 636.03754 1082.17805
    1097 0.000911577 635.89789 1079.40887
    1096 0.000912409 635.75823 1076.6048
    1062 0.00094162 635.61856 1073.7755
    1016 0.000984252 635.47887 1070.93067
    1040 0.000961538 635.33917 1068.07221
    1080 0.000925926 635.19946 1065.1931
    1091 0.00091659 635.05973 1062.28389
    1020 0.000980392 634.91999 1059.334
    1007 0.000993049 634.78024 1056.33751
    1038 0.000963391 634.64047 1053.28269
    1035 0.000966184 634.50069 1050.17793
    1004 0.000996016 634.36089 1047.0193
    1082 0.000924214 634.22108 1043.81646
    1030 0.000970874 634.08126 1040.57794
    989 0.001011122 633.94142 1037.31626
    1033 0.000968054 633.80157 1034.04237
    952 0.00105042 633.6617 1030.7712
    1019 0.000981354 633.52183 1027.51593
    979 0.00102145 633.38193 1024.28886
    1004 0.000996016 633.24203 1021.09379
    912 0.001096491 633.10211 1017.95061
    1007 0.000993049 632.96217 1014.86313
    1036 0.000965251 632.82222 1011.83705
    979 0.00102145 632.68226 1008.8772
    1026 0.000974659 632.54228 1005.98833
    1033 0.000968054 632.40229 1003.17407
    1022 0.000978474 632.26229 1000.43735
    987 0.001013171 632.12227 997.7799
    943 0.001060445 631.98223 995.20118
    985 0.001015228 631.84219 992.70258
    1001 0.000999001 631.70212 990.28251
    1004 0.000996016 631.56205 987.93896
    980 0.001020408 631.42196 985.6661
    978 0.001022495 631.28185 983.45901
    1017 0.000983284 631.14173 981.3102
    977 0.001023541 631.0016 979.21031
    1009 0.00099108 630.86145 977.14637
    982 0.00101833 630.72129 975.1067
    961 0.001040583 630.58111 973.07843
    993 0.001007049 630.44092 971.0474
    1017 0.000983284 630.30071 968.99964
    1042 0.000959693 630.16049 966.92362
    967 0.001034126 630.02025 964.80862
    981 0.001019368 629.88 962.64818
    1011 0.00098912 629.73974 960.43561
    1013 0.000987167 629.59946 958.17111
    980 0.001020408 629.45917 955.85542
    1000 0.001 629.31886 953.49314
    986 0.001014199 629.17853 951.09007
    983 0.001017294 629.0382 948.65579
    1006 0.000994036 628.89784 946.20015
    1053 0.000949668 628.75747 943.7344
    946 0.001057082 628.61709 941.2693
    979 0.00102145 628.47669 938.81793
    983 0.001017294 628.33628 936.39215
    921 0.001085776 628.19585 934.00444
    979 0.00102145 628.05541 931.66604
    961 0.001040583 627.91495 929.38669
    961 0.001040583 627.77448 927.17989
    901 0.001109878 627.63399 925.05392
    949 0.001053741 627.49349 923.01907
    1027 0.00097371 627.35297 921.08048
    980 0.001020408 627.21244 919.2495
    968 0.001033058 627.07189 917.53032
    933 0.001071811 626.93133 915.92823
    904 0.001106195 626.79075 914.44645
    933 0.001071811 626.65016 913.08877
    937 0.001067236 626.50955 911.85623
    860 0.001162791 626.36892 910.74861
    959 0.001042753 626.22828 909.72131
    945 0.001058201 626.08763 908.85748
    878 0.001138952 625.94696 908.11099
    890 0.001123596 625.80627 907.47573
    926 0.001079914 625.66557 906.94522
    903 0.00110742 625.52485 906.51057
    979 0.00102145 625.38412 906.16558
    935 0.001069519 625.24337 905.89941
    931 0.001074114 625.10261 905.70209
    867 0.001153403 624.96183 905.56227
    953 0.001049318 624.82104 905.47071
    953 0.001049318 624.68023 905.41588
    886 0.001128668 624.5394 905.38705
    908 0.001101322 624.39856 905.37387
    939 0.001064963 624.2577 905.36748
    969 0.001031992 624.11683 905.35857
    913 0.00109529 623.97594 905.33985
    940 0.00106383 623.83504 905.2821
    965 0.001036269 623.69412 905.22201
    920 0.001086957 623.55318 905.13419
    865 0.001156069 623.41223 905.01423
    895 0.001117318 623.27126 904.85886
    884 0.001131222 623.13028 904.66554
    922 0.001084599 622.98928 904.43384
    953 0.001049318 622.84826 904.1626
    910 0.001098901 622.70723 903.85148
    895 0.001117318 622.56618 903.50046
    946 0.001057082 622.42512 903.11068
    910 0.001098901 622.28404 902.68314
    897 0.001114827 622.14294 902.2184
    899 0.001112347 622.00183 901.71741
    932 0.001072961 621.8607 901.18167
    959 0.001042753 621.71956 900.61192
    899 0.001112347 621.5784 900.00793
    885 0.001129944 621.43722 899.37182
    890 0.001123596 621.29603 898.70294
    928 0.001077586 621.15482 898.00102
    917 0.001090513 621.01359 897.26607
    931 0.001074114 620.87235 896.49746
    932 0.001072961 620.73109 895.694
    953 0.001049318 620.58982 894.8547
    857 0.001166861 620.44852 893.97911
    882 0.001133787 620.30722 893.06611
    866 0.001154734 620.16589 892.11443
    897 0.001114827 620.02455 891.12378
    918 0.001089325 619.88319 890.09428
    902 0.001108647 619.74182 889.0256
    877 0.001140251 619.60043 887.91826
    906 0.001103753 619.45902 886.77216
    844 0.001184834 619.3176 885.58933
    886 0.001128668 619.17616 884.37163
    846 0.001182033 619.0347 883.12121
    901 0.001109878 618.89323 881.83922
    886 0.001128668 618.75174 880.52857
    862 0.001160093 618.61023 879.19217
    852 0.001173709 618.4687 877.83331
    922 0.001084599 618.32716 876.45431
    801 0.001248439 618.1856 875.05957
    857 0.001166861 618.04403 873.65282
    863 0.001158749 617.90244 872.23772
    836 0.001196172 617.76083 870.81806
    864 0.001157407 617.6192 869.39862
    869 0.001150748 617.47756 867.98412
    818 0.001222494 617.3359 866.55066
    876 0.001141553 617.19422 865.15835
    866 0.001154734 617.05253 863.78397
    841 0.001189061 616.91082 862.43217
    868 0.001152074 616.76909 861.107
    843 0.00118624 616.62734 859.81304
    877 0.001140251 616.48558 858.55445
    862 0.001160093 616.3438 857.33521
    871 0.001148106 616.202 856.1586
    857 0.001166861 616.06019 855.02805
    884 0.001131222 615.91836 853.94638
    863 0.001158749 615.77651 852.91733
    846 0.001182033 615.63464 851.94323
    900 0.001111111 615.49276 851.02622
    837 0.001194743 615.35086 850.16834
    843 0.00118624 615.20894 849.37345
    879 0.001137656 615.067 848.64321
    854 0.00117096 614.92505 847.96582
    800 0.00125 614.78308 847.37168
    858 0.001165501 614.64109 846.8503
    870 0.001149425 614.49908 846.40435
    890 0.001123596 614.35706 846.0364
    869 0.001150748 614.21501 845.74986
    855 0.001169591 614.07296 845.54869
    838 0.001193317 613.93088 845.4369
    807 0.001239157 613.78878 845.40782
    792 0.001262626 613.64667 845.48304
    849 0.001177856 613.50454 845.65732
    939 0.001064963 613.36239 845.93413
    835 0.001197605 613.22023 846.31609
    898 0.001113586 613.07804 846.80494
    844 0.001184834 612.93584 847.40346
    936 0.001068376 612.79362 848.11456
    837 0.001194743 612.65139 848.93996
    832 0.001201923 612.50913 849.88038
    874 0.001144165 612.36686 850.93812
    878 0.001138952 612.22457 852.1161
    904 0.001106195 612.08226 853.41674
    913 0.00109529 611.93993 854.84111
    889 0.001124859 611.79758 856.3927
    914 0.001094092 611.65522 858.07472
    885 0.001129944 611.51284 859.89107
    825 0.001212121 611.37044 861.84623
    871 0.001148106 611.22802 863.94183
    882 0.001133787 611.08558 866.18435
    944 0.001059322 610.94313 868.57762
    884 0.001131222 610.80065 871.12829
    936 0.001068376 610.65816 873.83443
    889 0.001124859 610.51565 876.71148
    916 0.001091703 610.37313 879.76022
    867 0.001153403 610.23058 882.9869
    957 0.001044932 610.08801 886.39357
    948 0.001054852 609.94543 889.985
    916 0.001091703 609.80283 893.76426
    939 0.001064963 609.66021 897.73347
    931 0.001074114 609.51757 901.89169
    901 0.001109878 609.37491 906.23685
    934 0.001070664 609.23224 910.76468
    920 0.001086957 609.08954 915.46792
    929 0.001076426 608.94683 920.33912
    959 0.001042753 608.8041 925.36126
    968 0.001033058 608.66135 930.52043
    928 0.001077586 608.51858 935.79386
    978 0.001022495 608.37579 941.16063
    959 0.001042753 608.23298 946.59038
    981 0.001019368 608.09016 952.05273
    937 0.001067236 607.94731 957.5131
    966 0.001035197 607.80445 962.93511
    973 0.001027749 607.66157 968.27781
    1050 0.000952381 607.51867 973.50041
    918 0.001089325 607.37575 978.55873
    938 0.001066098 607.23281 983.40719
    948 0.001054852 607.08985 988.00091
    1075 0.000930233 606.94687 992.2925
    1054 0.000948767 606.80388 996.2377
    1031 0.000969932 606.66086 999.78913
    1055 0.000947867 606.51783 1002.90805
    1049 0.000953289 606.37477 1005.55976
    1054 0.000948767 606.2317 1007.717
    948 0.001054852 606.08861 1009.36251
    1050 0.000952381 605.9455 1010.49234
    1069 0.000935454 605.80237 1011.11674
    1028 0.000972763 605.65922 1011.25687
    1003 0.000997009 605.51605 1010.94636
    1035 0.000966184 605.37286 1010.22995
    1054 0.000948767 605.22966 1009.16096
    1010 0.000990099 605.08643 1007.79592
    972 0.001028807 604.94318 1006.19119
    964 0.001037344 604.79992 1004.40741
    966 0.001035197 604.65663 1002.49716
    1023 0.000977517 604.51333 1000.51564
    1001 0.000999001 604.37 998.50518
    999 0.001001001 604.22666 996.50974
    938 0.001066098 604.0833 994.56248
    937 0.001067236 603.93991 992.69342
    947 0.001055966 603.79651 990.92301
    948 0.001054852 603.65309 989.26931
    956 0.001046025 603.50965 987.74349
    986 0.001014199 603.36619 986.35185
    978 0.001022495 603.22271 985.09233
    1018 0.000982318 603.07921 983.96149
    969 0.001031992 602.93568 982.95067
    1001 0.000999001 602.79214 982.04675
    941 0.001062699 602.64858 981.23295
    966 0.001035197 602.505 980.49068
    977 0.001023541 602.3614 979.798
    985 0.001015228 602.21778 979.1292
    1025 0.00097561 602.07414 978.46071
    903 0.00110742 601.93048 977.76289
    924 0.001082251 601.7868 977.00966
    970 0.001030928 601.6431 976.17124
    971 0.001029866 601.49939 975.21943
    990 0.001010101 601.35565 974.12827
    957 0.001044932 601.21189 972.87427
    1022 0.000978474 601.0681 971.43705
    932 0.001072961 600.9243 969.80337
    997 0.001003009 600.78048 967.96412
    1002 0.000998004 600.63664 965.9205
    972 0.001028807 600.49278 963.67845
    941 0.001062699 600.3489 961.25168
    985 0.001015228 600.205 958.65507
    915 0.001092896 600.06108 955.92337
    955 0.00104712 599.91714 953.08077
    1014 0.000986193 599.77317 950.15539
    888 0.001126126 599.62919 947.17865
    905 0.001104972 599.48519 944.18127
    969 0.001031992 599.34116 941.19193
    966 0.001035197 599.19712 938.23812
    943 0.001060445 599.05305 935.34482
    902 0.001108647 598.90897 932.53558
    981 0.001019368 598.76486 929.83186
    934 0.001070664 598.62074 927.24996
    880 0.001136364 598.47659 924.80615
    964 0.001037344 598.33242 922.51437
    952 0.00105042 598.18823 920.38781
    914 0.001094092 598.04402 918.43472
    922 0.001084599 597.89979 916.66263
    927 0.001078749 597.75554 915.0786
    922 0.001084599 597.61127 913.6876
    865 0.001156069 597.46698 912.49353
    948 0.001054852 597.32266 911.49702
    938 0.001066098 597.17833 910.70006
    888 0.001126126 597.03398 910.10295
    937 0.001067236 596.8896 909.70379
    915 0.001092896 596.7452 909.50426
    924 0.001082251 596.60079 909.49999
    926 0.001079914 596.45635 909.68957
    915 0.001092896 596.31189 910.07062
    896 0.001116071 596.16741 910.63828
    923 0.001083424 596.0229 911.38953
    901 0.001109878 595.87838 912.32057
    976 0.00102459 595.73384 913.42879
    935 0.001069519 595.58927 914.70993
    963 0.001038422 595.44468 916.15893
    851 0.001175088 595.30008 917.77217
    937 0.001067236 595.15545 919.54693
    916 0.001091703 595.0108 921.47929
    937 0.001067236 594.86613 923.56366
    961 0.001040583 594.72143 925.79615
    899 0.001112347 594.57672 928.17323
    990 0.001010101 594.43198 930.69187
    973 0.001027749 594.28723 933.34453
    926 0.001079914 594.14245 936.12729
    927 0.001078749 593.99765 939.03428
    978 0.001022495 593.85283 942.06135
    905 0.001104972 593.70798 945.20198
    937 0.001067236 593.56312 948.44764
    953 0.001049318 593.41823 951.79118
    1011 0.00098912 593.27332 955.22616
    1005 0.000995025 593.1284 958.74457
    930 0.001075269 592.98344 962.33432
    981 0.001019368 592.83847 965.98597
    995 0.001005025 592.69348 969.69028
    988 0.001012146 592.54846 973.43626
    1004 0.000996016 592.40342 977.20997
    1030 0.000970874 592.25836 980.99885
    1013 0.000987167 592.11328 984.79012
    961 0.001040583 591.96818 988.57177
    923 0.001083424 591.82305 992.32814
    971 0.001029866 591.67791 996.04671
    1043 0.000958773 591.53274 999.71266
    1010 0.000990099 591.38755 1003.31459
    1011 0.00098912 591.24233 1006.84073
    1012 0.000988142 591.0971 1010.27856
    1013 0.000987167 590.95184 1013.61679
    1021 0.000979432 590.80656 1016.84876
    995 0.001005025 590.66126 1019.96712
    1046 0.000956023 590.51594 1022.96524
    1065 0.000938967 590.37059 1025.83924
    932 0.001072961 590.22523 1028.58764
    1028 0.000972763 590.07984 1031.20998
    1013 0.000987167 589.93442 1033.7076
    1056 0.00094697 589.78899 1036.08514
    1026 0.000974659 589.64353 1038.34393
    1022 0.000978474 589.49805 1040.48953
    1004 0.000996016 589.35255 1042.52814
    1109 0.000901713 589.20703 1044.46526
    1065 0.000938967 589.06148 1046.30345
    1040 0.000961538 588.91592 1048.04732
    1048 0.000954198 588.77032 1049.69981
    1038 0.000963391 588.62471 1051.26387
    1086 0.00092081 588.47908 1052.73626
    915 0.001092896 588.33342 1054.11785
    1078 0.000927644 588.18774 1055.40425
    1067 0.000937207 588.04203 1056.59296
    1072 0.000932836 587.89631 1057.67882
    1006 0.000994036 587.75056 1058.65667
    1031 0.000969932 587.60479 1059.51889
    1059 0.000944287 587.45899 1060.26323
    1056 0.00094697 587.31318 1060.88378
    1054 0.000948767 587.16734 1061.37529
    985 0.001015228 587.02147 1061.73406
    1042 0.000959693 586.87559 1061.95663
    1048 0.000954198 586.72968 1062.0421
    1043 0.000958773 586.58375 1061.98849
    982 0.00101833 586.4378 1061.79539
    1032 0.000968992 586.29182 1061.46139
    1047 0.00095511 586.14582 1060.98655
    1027 0.00097371 585.9998 1060.37182
    1091 0.00091659 585.85375 1059.61814
    1115 0.000896861 585.70769 1058.72255
    1029 0.000971817 585.56159 1057.68745
    1063 0.000940734 585.41548 1056.51228
    1075 0.000930233 585.26934 1055.19829
    1086 0.00092081 585.12318 1053.74429
    999 0.001001001 584.977 1052.15403
    1048 0.000954198 584.83079 1050.42855
    999 0.001001001 584.68456 1048.57663
    1014 0.000986193 584.53831 1046.60328
    1007 0.000993049 584.39203 1044.51749
    1013 0.000987167 584.24573 1042.33117
    986 0.001014199 584.09941 1040.05991
    1032 0.000968992 583.95306 1037.71889
    1106 0.000904159 583.80669 1035.3211
    1049 0.000953289 583.6603 1032.88608
    1000 0.001 583.51388 1030.42931
    981 0.001019368 583.36744 1027.96797
    1027 0.00097371 583.22098 1025.51356
    1047 0.00095511 583.07449 1023.07961
    1065 0.000938967 582.92798 1020.67561
    1049 0.000953289 582.78145 1018.31298
    1035 0.000966184 582.63489 1015.99611
    1063 0.000940734 582.48831 1013.73056
    973 0.001027749 582.3417 1011.52186
    976 0.00102459 582.19507 1009.37528
    1004 0.000996016 582.04842 1007.29459
    1004 0.000996016 581.90174 1005.28256
    1013 0.000987167 581.75504 1003.3471
    980 0.001020408 581.60832 1001.49393
    1007 0.000993049 581.46157 999.72992
    935 0.001069519 581.3148 998.06141
    956 0.001046025 581.16801 996.49725
    1027 0.00097371 581.02119 995.04388
    1004 0.000996016 580.87434 993.70783
    949 0.001053741 580.72748 992.49309
    948 0.001054852 580.58059 991.3998
    988 0.001012146 580.43367 990.42529
    974 0.001026694 580.28673 989.56174
    1021 0.000979432 580.13977 988.79592
    1053 0.000949668 579.99278 988.10611
    997 0.001003009 579.84577 987.46389
    997 0.001003009 579.69874 986.83295
    1010 0.000990099 579.55168 986.17027
    977 0.001023541 579.40459 985.42785
    1013 0.000987167 579.25749 984.556
    964 0.001037344 579.11035 983.50385
    993 0.001007049 578.9632 982.22825
    969 0.001031992 578.81602 980.69657
    1019 0.000981354 578.66881 978.88917
    1029 0.000971817 578.52158 976.8021
    1003 0.000997009 578.37433 974.44865
    988 0.001012146 578.22705 971.8549
    897 0.001114827 578.07975 969.05986
    945 0.001058201 577.93242 966.10589
    945 0.001058201 577.78507 963.04024
    957 0.001044932 577.63769 959.90842
    948 0.001054852 577.49029 956.75112
    927 0.001078749 577.34287 953.60657
    937 0.001067236 577.19542 950.50577
    930 0.001075269 577.04795 947.47343
    922 0.001084599 576.90045 944.53001
    889 0.001124859 576.75292 941.69456
    910 0.001098901 576.60538 938.97945
    927 0.001078749 576.4578 936.39449
    937 0.001067236 576.3102 933.94713
    922 0.001084599 576.16258 931.64489
    950 0.001052632 576.01494 929.4917
    950 0.001052632 575.86726 927.49077
    949 0.001053741 575.71957 925.6438
    945 0.001058201 575.57184 923.95087
    908 0.001101322 575.4241 922.40901
    886 0.001128668 575.27633 921.01858
    896 0.001116071 575.12853 919.77188
    895 0.001117318 574.98071 918.66101
    916 0.001091703 574.83286 917.67627
    894 0.001118568 574.68499 916.80513
    916 0.001091703 574.53709 916.0291
    910 0.001098901 574.38917 915.32861
    944 0.001059322 574.24122 914.67939
    903 0.00110742 574.09325 914.05574
    945 0.001058201 573.94525 913.42631
    907 0.001102536 573.79723 912.75865
    906 0.001103753 573.64918 912.02168
    880 0.001136364 573.50111 911.18555
    919 0.001088139 573.35301 910.2249
    888 0.001126126 573.20489 909.11956
    936 0.001068376 573.05674 907.85879
    924 0.001082251 572.90857 906.44073
    905 0.001104972 572.76037 904.87108
    881 0.001135074 572.61214 903.16246
    971 0.001029866 572.46389 901.33271
    970 0.001030928 572.31561 899.40315
    904 0.001106195 572.16731 897.396
    858 0.001165501 572.01898 895.33225
    860 0.001162791 571.87063 893.23148
    881 0.001135074 571.72225 891.11035
    889 0.001124859 571.57385 888.98413
    936 0.001068376 571.42542 886.86466
    917 0.001090513 571.27696 884.75895
    916 0.001091703 571.12848 882.67419
    933 0.001071811 570.97998 880.61366
    837 0.001194743 570.83144 878.58004
    876 0.001141553 570.68289 876.57013
    871 0.001148106 570.5343 874.58332
    862 0.001160093 570.38569 872.61566
    906 0.001103753 570.23706 870.66218
    886 0.001128668 570.08839 868.71589
    908 0.001101322 569.93971 866.77089
    937 0.001067236 569.79099 864.82036
    938 0.001066098 569.64225 862.85767
    887 0.001127396 569.49349 860.87622
    867 0.001153403 569.3447 858.87104
    846 0.001182033 569.19588 856.83767
    898 0.001113586 569.04704 854.77304
    906 0.001103753 568.89817 852.67553
    874 0.001144165 568.74927 850.54406
    905 0.001104972 568.60035 848.38057
    901 0.001109878 568.4514 846.18685
    896 0.001116071 568.30243 843.96643
    822 0.001216545 568.15342 841.72339
    858 0.001165501 568.0044 839.4632
    878 0.001138952 567.85534 837.19165
    871 0.001148106 567.70626 834.91484
    872 0.001146789 567.55716 832.63806
    867 0.001153403 567.40803 830.37022
    840 0.001190476 567.25887 828.11712
    814 0.001228501 567.10968 825.88604
    870 0.001149425 566.96047 823.68315
    823 0.001215067 566.81123 821.517
    865 0.001156069 566.66197 819.39367
    856 0.001168224 566.51268 817.32012
    846 0.001182033 566.36336 815.30196
    891 0.001122334 566.21401 813.34631
    899 0.001112347 566.06464 811.45785
    855 0.001169591 565.91525 809.64127
    863 0.001158749 565.76582 807.90061
    864 0.001157407 565.61637 806.23856
    812 0.001231527 565.46689 804.65736
    815 0.001226994 565.31739 803.13782
    821 0.001218027 565.16786 801.71937
    857 0.001166861 565.0183 800.38073
    844 0.001184834 564.86871 799.11971
    804 0.001243781 564.7191 797.93212
    799 0.001251564 564.56946 796.81405
    851 0.001175088 564.4198 795.75933
    869 0.001150748 564.2701 794.76346
    834 0.001199041 564.12038 793.81845
    836 0.001196172 563.97064 792.91861
    852 0.001173709 563.82086 792.05566
    798 0.001253133 563.67106 791.22317
    891 0.001122334 563.52124 790.41215
    824 0.001213592 563.37138 789.61454
    824 0.001213592 563.2215 788.82106
    838 0.001193317 563.07159 788.02154
    811 0.001233046 562.92165 787.20422
    855 0.001169591 562.77169 786.35558
    868 0.001152074 562.6217 785.46135
    789 0.001267427 562.47168 784.49374
    824 0.001213592 562.32163 783.45353
    829 0.001206273 562.17156 782.30975
    855 0.001169591 562.02146 781.04329
    829 0.001206273 561.87133 779.63141
    874 0.001144165 561.72118 778.05517
    845 0.001183432 561.571 776.29732
    843 0.00118624 561.42079 774.3468
    784 0.00127551 561.27055 772.1953
    850 0.001176471 561.12028 769.84205
    850 0.001176471 560.96999 767.2933
    794 0.001259446 560.81967 764.55995
    803 0.00124533 560.66932 761.65943
    813 0.001230012 560.51895 758.61273
    796 0.001256281 560.36855 755.44497
    830 0.001204819 560.21812 752.18164
    850 0.001176471 560.06766 748.85024
    861 0.00116144 559.91717 745.47643
    879 0.001137656 559.76666 742.08563
    821 0.001218027 559.61612 738.70136
    789 0.001267427 559.46555 735.34453
    815 0.001226994 559.31495 732.03402
    794 0.001259446 559.16432 728.7851
    814 0.001228501 559.01367 725.61184
    845 0.001183432 558.86299 722.52443
    806 0.001240695 558.71228 719.53195
    805 0.001242236 558.56154 716.63969
    799 0.001251564 558.41078 713.85283
    830 0.001204819 558.25999 711.17265
    845 0.001183432 558.10917 708.60066
    774 0.00129199 557.95832 706.13499
    803 0.00124533 557.80744 703.77451
    784 0.00127551 557.65653 701.51418
    854 0.00117096 557.5056 699.34977
    822 0.001216545 557.35464 697.27473
    936 0.001068376 557.20365 695.28079
    816 0.00122549 557.05263 693.35886
    807 0.001239157 556.90158 691.49811
    813 0.001230012 556.75051 689.68721
    822 0.001216545 556.59941 687.90901
    849 0.001177856 556.44827 686.15565
    820 0.001219512 556.29711 684.40833
    844 0.001184834 556.14593 682.65318
    815 0.001226994 555.99471 680.87463
    894 0.001118568 555.84346 679.06
    771 0.001297017 555.69219 677.19684
    849 0.001177856 555.54089 675.27727
_pd_calc_method     "Rietveld Refinement"
_pd_proc_info_data_reduction     ?
_pd_proc_info_datetime     2021-12-07T09:58
_pd_proc_info_excluded_regions     ?
_pd_proc_ls_background_function
;
Background function: "chebyschev-1" function with 4 terms:
    1063(5), -577(6), 95(4), -25(3),
  Background peak parameters: pos, int, sig, gam:
    11.866, 3892.401, 44425.907, 0.100,
;
_pd_proc_ls_pref_orient_corr
;
Simple spherical harmonic correction Order = 2
    Coefficients:  0:0:C(2,-2) = -0.0542; 0:0:C(2,0) = -0.1055;
    0:0:C(2,2) = -0.0207;
;
_pd_proc_ls_prof_R_factor     0.04453
_pd_proc_ls_prof_wR_factor     0.06256
_pd_proc_ls_prof_wR_expected     0.01969
_pd_proc_ls_profile_function
;
Finger-Cox-Jephcoat function parameters U, V, W, X, Y, SH/L:
  peak variance(Gauss) = Utan(Th)^2^+Vtan(Th)+W:
  peak HW(Lorentz) = X/cos(Th)+Ytan(Th); SH/L = S/L+H/L
  U, V, W in (centideg)^2^, X & Y in centideg
    30.816, 10.768, 0.000, 1.935, 0.000, 0.033,
  Crystallite size in microns with "isotropic" model:
  parameters: Size, G/L mix
    1.000, 1.000,
  Microstrain, "generalized" model (10^6^ * delta Q/Q)
  parameters: S400, S040, S004, S220, S202, S022, S301, S103, S121, G/L mix
    2180.060, 4.385767395e6, 5373.300, 103711.383, 724.789, 689333.161,
    -2196.502, 2609.389, 91248.973, 0.800,
;
_pd_proc_ls_special_details     ?
_pd_proc_number_of_points     5864
_pd_spec_mount_mode     transmission
_pd_spec_mounting     'glass capillary'
_pd_spec_shape     cylinder
_pd_spec_size_axial     12
_pd_spec_size_equat     0.7
_pd_spec_size_thick     0.7
loop_
    _atom_site_type_symbol
    _atom_site_label
    _atom_site_fract_x
    _atom_site_fract_y
    _atom_site_fract_z
    _atom_site_U_iso_or_equiv
    _atom_site_adp_type
    _atom_site_occupancy
    _atom_site_site_symmetry_multiplicity
    C C1 0.3140(2)   0.106(3) 0.0412(4) 0.018(3)   Uiso 1.0000 8
    C C2 0.2695(3)   0.269(3)   0.1093(3) 0.0184 Uiso 1.0000 8
    C C3 0.2024(3)   0.368(4) 0.0686(4) 0.0184 Uiso 1.0000 8
    H H4 0.28873 0.24618 0.19840 0.0220 Uiso 1.0000 8
    H H5 0.17120 0.48125 0.13117 0.0220 Uiso 1.0000 8
    C C6 0.3837(3)   -0.024(5) 0.0845(5) 0.0200 Uiso 1.0000 8
    O O7 0.3988(3)   -0.007(7) 0.1799(5) 0.0200000 Uiso 1.0000 8
    O O8 0.4268(3)   -0.031(5) 0.0168(5) 0.0200000 Uiso 1.0000 8
    Co Co9 0.50000 0.50000 0.50000 0.0020(5) Uiso 1.0000 4
    Co Co10 0.00000 0.495(3) -0.25000 0.0020 Uiso 1.0000 4
    O O11 0.0287(3) 0.030(7) 0.1569(7) 0.0200 Uiso 1.0000 8
    H H12 0.06922 -0.03114 0.16621 0.0260 Uiso 1.0000 8
_geom_special_details     ?
loop_
    _geom_bond_atom_site_label_1
    _geom_bond_atom_site_label_2
    _geom_bond_site_symmetry_1
    _geom_bond_site_symmetry_2
    _geom_bond_distance
    _geom_bond_publ_flag
    C1 C2 1_555 1_555 1.406(6) yes
    C1 C3 1_555 7_555 1.391(3)   yes
    C1 C6 1_555 1_555 1.501(5) yes
    C2 C1 1_555 1_555 1.406(6) yes
    C2 C3 1_555 1_555 1.421(4) yes
    C3 C1 1_555 7_555 1.391(3)   yes
    C3 C2 1_555 1_555 1.421(4) yes
    C6 C1 1_555 1_555 1.501(5) yes
    C6 O7 1_555 1_555 1.211(5) yes
    C6 O8 1_555 1_555 1.274(4) yes
    O7 C6 1_555 1_555 1.211(5) yes
    O7 Co10 1_555 7_555 2.119(5) yes
    O8 C6 1_555 1_555 1.274(4) yes
    O8 Co9 1_555 2_645 2.151(12) yes
    Co9 O8 1_555 2_665 2.151(12) yes
    Co9 O8 1_555 4_555 2.151(12) yes
    Co9 O11 1_555 6_555 2.004(8) yes
    Co9 O11 1_555 8_555 2.004(8) yes
    Co10 O7 1_555 7_555 2.119(5) yes
    Co10 O7 1_555 8_454 2.119(5) yes
    Co10 O11 1_555 3_565 2.072(16) yes
    Co10 O11 1_555 4_564 2.072(16) yes
    O11 Co9 1_555 6_545 2.004(8) yes
    O11 Co10 1_555 3_565 2.072(16) yes
loop_
    _geom_angle_atom_site_label_1
    _geom_angle_atom_site_label_2
    _geom_angle_atom_site_label_3
    _geom_angle_site_symmetry_1
    _geom_angle_site_symmetry_2
    _geom_angle_site_symmetry_3
    _geom_angle
    _geom_angle_publ_flag
    C2 C1 C3 1_555 1_555 7_555 119.1(3)   yes
    C2 C1 C6 1_555 1_555 1_555 120.4(2)   yes
    C3 C1 C6 7_555 1_555 1_555 119.5(3)   yes
    C1 C2 C3 1_555 1_555 1_555 119.9(3) yes
    C1 C3 C2 7_555 1_555 1_555 119.2(3)   yes
    C1 C6 O7 1_555 1_555 1_555 118.2(4) yes
    C1 C6 O8 1_555 1_555 1_555 115.2(5) yes
    O7 C6 O8 1_555 1_555 1_555 123.5(6) yes
data_Co_DFT
_audit_creation_method     'generated by MedeA 2.20.4.6627'
_chemical_formula_sum     'C8 H6 Co2 O6'
_chemical_formula_weight     316
_symmetry_cell_setting     monoclinic
_symmetry_space_group_name_H-M     'C2/c'
_cell_length_a     20.02520
_cell_length_b     3.30420
_cell_length_c     12.59800
_cell_angle_alpha     90.00
_cell_angle_beta     96.33
_cell_angle_gamma     90.00
_cell_volume     828.49
_cell_formula_units_Z     4
loop_
    _atom_site_label
    _atom_site_fract_x
    _atom_site_fract_y
    _atom_site_fract_z
    _atom_site_U_iso_or_equiv
    _atom_site_occupancy
    _atom_site_symmetry_multiplicity
    C1 0.31569 0.14758 0.04012 0.0184 1.0 8
    C2 0.26806 0.23812 0.11006 0.0184 1.0 8
    C3 0.20287 0.33955 0.07035 0.0184 1.0 8
    H4 0.28329 0.23013 0.19578 0.022 1.0 8
    H5 0.16565 0.41266 0.12436 0.022 1.0 8
    C6 0.38562 0.03773 0.08352 0.020 1.0 8
    O7 0.39861 0.98679 0.18301 0.020 1.0 8
    O8 0.42960 0.00198 0.01583 0.020 1.0 8
    Co9 0.00000 0.00000 0.00000 0.002 1.0 4
    Co10 0.50000 0.97237 0.25000 0.002 1.0 4
    O11 0.02838 0.97997 0.15714 0.020 1.0 8
    H12 0.07726 0.97414 0.17088 0.026 1.0 8
data_Ni_Riet
_audit_creation_method     "created in GSAS-II"
_pd_block_id     2022-04-02T14:47|mark011|noname|NCCXpertCo04
_chemical_name_systematic
;
Poly[dihydroxido(\m~6~-terepthalato)dinickel]
;
_chemical_name_common     ?
_chemical_formula_moiety     ?
_chemical_formula_sum     "C8 H6 Ni2 O6"
_chemical_formula_structural     ?
_chemical_formula_analytical     ?
_chemical_formula_iupac     '[Ni2 (C8 H4 O4) (O H)2]'
_chemical_formula_weight     315.53
_chemical_melting_point     ?
_chemical_compound_source     ?
_symmetry_cell_setting     monoclinic
_symmetry_space_group_name_H-M     "C 2/c"
_symmetry_space_group_name_Hall     ?
loop_
    _space_group_symop_id
    _space_group_symop_operation_xyz
    1 x,y,z
    2 -x,y,1/2-z
    3 -x,-y,-z
    4 x,-y,1/2+z
    5 1/2+x,1/2+y,z
    6 1/2-x,1/2+y,1/2-z
    7 1/2-x,1/2-y,-z
    8 1/2+x,1/2-y,1/2+z
_cell_length_a     20.35(5)
_cell_length_b     3.364(6)
_cell_length_c     12.19(4)
_cell_angle_alpha     90
_cell_angle_beta     98.9(2)
_cell_angle_gamma     90
_cell_volume     824.6(15)
_cell_formula_units_Z     4
_Cell_measurement_temperature     300
_cell_special_details     ?
_exptl_crystal_density_diffrn     2.5416
_exptl_crystal_density_meas     ?
_exptl_crystal_density_method     ?
_exptl_crystal_F_000     ?
_pd_char_colour     'pale green'
_pd_char_particle_morphology     ?
_exptl_special_details     ?
_diffrn_ambient_temperature     300
_diffrn_source     ?
_diffrn_radiation_type     'Co K\a~1,2~'
loop_
    _diffrn_radiation_wavelength
    1.78892
    1.79278
_diffrn_radiation_monochromator     ?
_diffrn_measurement_device_type     'PANalytical X'Pert'
_diffrn_detector     ?
_pd_instr_dist_src/mono     ?
_pd_instr_dist_mono/spec     ?
_pd_instr_dist_src/spec     ?
_pd_instr_dist_spec/anal     ?
_pd_instr_dist_anal/detc     ?
_pd_instr_dist_spec/detc     ?
_pd_instr_location     ?
_diffrn_radiation_probe     x-ray
loop_
    _refln_index_h
    _refln_index_k
    _refln_index_l
    _refln_F_squared_meas
    _refln_F_squared_calc
    _refln_phase_calc
    _refln_d_spacing
    _gsas_i100_meas
    2 0 0 44970.3620 43987.9627 0.0 10.05256 100.00
    0 0 2 7212.6318 7541.7547 0.0 6.02321 5.52
    2 0 -2 13099.6197 12649.9335 -180.0 5.55864 13.84
    4 0 0 37381.9610 36911.4947 0.0 5.02628 20.06
    2 0 2 340.3310 463.2008 -0.0 4.84754 0.06
    4 0 -2 2.5622 4.0269 -0.0 4.19018 0.00
    4 0 2 27.2477 27.9246 180.0 3.59585 0.00
    6 0 0 13405.9008 10319.3805 0.0 3.35085 3.02
    1 1 0 7754.2099 5981.8448 -180.0 3.31787 2.04
    1 1 -1 5848.1475 4434.2514 -180.0 3.21982 1.62
    1 1 1 4916.8185 3731.3947 180.0 3.17811 1.11
    6 0 -2 5148.1667 3952.0607 0.0 3.14133 1.57
    2 0 -4 29979.7592 25471.0500 0.0 3.01565 7.33
    0 0 4 19193.3602 16386.3547 -0.0 3.01160 3.33
    3 1 0 13251.1031 11384.6683 0.0 3.00649 3.14
    3 1 -1 3541.0550 3214.3596 -0.0 2.96563 0.98
    1 1 -2 16580.9964 15633.9413 0.0 2.93791 4.30
    1 1 2 3346.3947 3366.1116 -0.0 2.87536 0.63
    3 1 1 1248.5547 1259.9697 0.0 2.87071 0.22
    4 0 -4 9094.1307 9335.8722 0.0 2.77932 2.15
    2 0 4 33572.2813 34325.2737 -0.0 2.76984 3.00
    3 1 -2 63318.2156 64665.6326 -0.0 2.76762 17.37
    6 0 2 6655.8475 6737.3921 -180.0 2.75332 0.40
    3 1 2 2557.7696 2310.7009 0.0 2.61855 0.32
    1 1 -3 12.5761 11.5103 180.0 2.59031 0.00
    5 1 0 6519.8321 6019.1483 -0.0 2.58014 1.23
    5 1 -1 693.1583 642.7206 -180.0 2.57567 0.16
    1 1 3 1.6247 1.6070 -0.0 2.52633 0.00
    8 0 0 11695.5912 11788.5238 0.0 2.51314 1.37
    3 1 -3 0.0013 0.0013 180.0 2.49079 0.00
    5 1 1 0.8708 0.9176 0.0 2.47328 0.00
    5 1 -2 17469.0774 18566.8620 0.0 2.46153 4.15
    8 0 -2 605.7061 645.1968 0.0 2.45802 0.10
    6 0 -4 9810.5000 10573.7632 -0.0 2.43437 1.78
    4 0 4 15385.1028 16648.1348 -0.0 2.42377 0.64
    3 1 3 161.2636 174.8902 -180.0 2.33052 0.02
    5 1 2 7595.9995 7656.7107 -0.0 2.29103 0.67
    5 1 -3 11.6342 11.1508 0.0 2.27552 0.00
    1 1 -4 5336.3670 4802.0414 180.0 2.25876 0.89
    3 1 -4 3457.4605 2612.4138 -180.0 2.20540 0.66
    8 0 2 30100.5731 22585.8815 180.0 2.20177 1.33
    1 1 4 1668.5795 1253.0562 -180.0 2.20223 0.20
    7 1 -1 2.0569 1.5266 -0.0 2.19495 0.00
    7 1 0 7808.8349 5728.4104 0.0 2.18432 1.08
    7 1 -2 34682.0695 25402.1777 -0.0 2.13532 6.28
    7 1 1 871.4015 640.4986 180.0 2.10632 0.09
    8 0 -4 36.1086 26.5609 -180.0 2.09509 0.00
    6 0 4 30574.0643 22529.3643 -0.0 2.08563 0.71
    5 1 3 845.3959 624.3861 -0.0 2.07908 0.05
    5 1 -4 3773.1477 2817.1408 180.0 2.06288 0.69
    3 1 4 791.7179 594.1532 180.0 2.05770 0.06
    2 0 -6 2388.4051 1858.8376 0.0 2.02992 0.21
    7 1 -3 176.0592 138.7161 180.0 2.02090 0.03
    10 0 0 43113.7764 34402.1625 0.0 2.01051 2.96
    0 0 6 3893.1583 3115.9163 -0.0 2.00774 0.26
    10 0 -2 28.3028 22.7803 0.0 2.00209 0.00
    7 1 2 35534.1054 29056.3507 -0.0 1.98034 2.40
    1 1 -5 504.0969 413.7205 0.0 1.97355 0.06
    4 0 -6 1229.7802 1009.9912 180.0 1.97225 0.12
    3 1 -5 404.7755 337.8703 -180.0 1.94699 0.06
    1 1 5 499.0969 426.5923 0.0 1.92633 0.05
    2 0 6 20993.2799 18335.0319 -0.0 1.91298 0.92
    9 1 -1 87.3732 82.2400 -0.0 1.87587 0.01
    7 1 -4 713.6579 671.7061 -0.0 1.87589 0.11
    5 1 4 247.1716 235.4600 -0.0 1.87005 0.01
    9 1 0 555.8719 539.2117 -180.0 1.86095 0.06
    5 1 -5 467.5960 458.8363 0.0 1.85490 0.07
    6 0 -6 145.4124 143.2258 -180.0 1.85288 0.01
    9 1 -2 28541.4727 28457.4030 0.0 1.84620 3.73
    7 1 3 450.4504 461.7537 -180.0 1.83075 0.02
    10 0 2 329.0769 341.2313 180.0 1.82442 0.01
    3 1 5 584.4582 611.3845 180.0 1.81963 0.04
    10 0 -4 7084.2921 7604.1528 0.0 1.80572 0.60
    9 1 1 573.1655 616.6350 0.0 1.80448 0.04
    8 0 4 11562.8657 12590.0497 -0.0 1.79793 0.19
    9 1 -3 86.7893 97.7647 0.0 1.77786 0.01
    4 0 6 248.1665 281.6828 0.0 1.77266 0.01
    1 1 -6 15903.8236 18558.5743 -0.0 1.73743 1.49
    3 1 -6 18117.4310 21135.1759 0.0 1.72573 1.99
    7 1 -5 473.7136 552.2104 -180.0 1.72190 0.06
    9 1 2 12851.9212 14962.1577 0.0 1.71688 0.67
    8 0 -6 1995.8992 2310.3890 -180.0 1.70188 0.15
    1 1 6 5477.4633 6330.2028 -0.0 1.69867 0.39
    12 0 -2 0.0825 0.0941 0.0 1.68255 0.00
    9 1 -4 954.5796 1089.9001 0.0 1.68276 0.12
    5 1 5 333.5442 379.6131 0.0 1.67993 0.01
    0 2 0 38053.6598 43412.6270 -0.0 1.68200 0.99
    7 1 4 472.5150 535.8707 -0.0 1.67714 0.02
    12 0 0 5032.4464 5693.4428 0.0 1.67543 0.22
    5 1 -6 20395.2299 22714.9154 -0.0 1.66650 2.32
    0 2 1 101.4871 112.8735 0.0 1.66584 0.01
    2 2 0 29882.4972 32691.6774 0.0 1.65893 1.53
    2 2 -1 544.4202 578.0151 -0.0 1.64911 0.03
    2 2 1 174.4711 177.3564 -0.0 1.63780 0.01
    11 1 -1 15.9358 14.9831 -180.0 1.62096 0.00
    3 1 6 8674.3345 8066.3032 0.0 1.61872 0.42
    0 2 2 109.1367 102.1373 0.0 1.62002 0.01
    6 0 6 124.8766 114.4784 -180.0 1.61585 0.00
    9 1 3 206.1234 184.7443 -0.0 1.61129 0.01
    2 2 -2 338.8251 301.6308 -180.0 1.60991 0.02
    11 1 -2 25783.1113 22626.1844 0.0 1.60696 2.43
    11 1 0 2158.7027 1885.6755 180.0 1.60600 0.15
    4 2 0 4756.5900 3954.4697 -0.0 1.59506 0.23
    4 2 -1 1762.6654 1444.0727 180.0 1.59143 0.09
    2 2 2 501.6971 407.3453 0.0 1.58906 0.02
    9 1 -5 677.8181 526.7919 -0.0 1.57387 0.07
    7 1 -6 18765.0234 14558.6831 0.0 1.57298 1.99
    12 0 -4 20065.0504 15504.5263 0.0 1.57067 1.17
    4 2 1 973.5808 753.0507 -180.0 1.57128 0.04
    10 0 4 10078.5743 7728.5723 -0.0 1.56440 0.14
    11 1 -3 18.3350 14.0832 -0.0 1.56615 0.00
    11 1 1 635.5510 487.3538 180.0 1.56438 0.04
_pd_meas_2theta_range_min     4.00836
_pd_meas_2theta_range_max     69.98445
_pd_meas_2theta_range_inc     0.01671
_pd_meas_scan_method     step
_pd_meas_special_details     ?
_refine_special_details     ?
_reflns_number_total     112
_refine_ls_matrix_type     full
_refine_ls_wR_factor_obs     0.10717
_refine_ls_goodness_of_fit_all     1.539
_refine_ls_restrained_S_all     ?
_refine_ls_restrained_S_obs     ?
_refine_ls_number_parameters     12
_refine_ls_number_restraints     0
_refine_ls_number_constraints     ?
_refine_ls_hydrogen_treatment     ?
_refine_ls_weighting_scheme     ?
_refine_ls_weighting_details     ?
_refine_ls_shift/su_max     97.3981
_refine_ls_extinction_method     ?
_refine_ls_extinction_coef     ?
loop_
    _atom_type_symbol
    _atom_type_number_in_cell
    _atom_type_scat_Cromer_Mann_a1
    _atom_type_scat_Cromer_Mann_a2
    _atom_type_scat_Cromer_Mann_a3
    _atom_type_scat_Cromer_Mann_a4
    _atom_type_scat_Cromer_Mann_b1
    _atom_type_scat_Cromer_Mann_b2
    _atom_type_scat_Cromer_Mann_b3
    _atom_type_scat_Cromer_Mann_b4
    _atom_type_scat_Cromer_Mann_c
    _atom_type_scat_dispersion_source
    _atom_type_scat_length_neutron
    _atom_type_scat_dispersion_real
    _atom_type_scat_dispersion_imag
    _atom_type_scat_source
    C 32 2.31 1.02 1.5886 0.865 20.8439 10.2075 0.5687 51.6512 0.2156
                     https://subversion.xray.aps.anl.gov/pyGSAS/trunk/atmdata.py
                                                  0.6648 0.024 0.013
                     https://subversion.xray.aps.anl.gov/pyGSAS/trunk/atmdata.py
    H 24 0.493 0.3229 0.1402 0.0408 10.5109 26.1257 3.1424 57.7997 0.003
                     https://subversion.xray.aps.anl.gov/pyGSAS/trunk/atmdata.py
                                                     -0.3741 0.000 0.000
                     https://subversion.xray.aps.anl.gov/pyGSAS/trunk/atmdata.py
    Ni 8 12.8376 7.292 4.4438 2.38 3.8785 0.2565 12.1763 66.3421 1.0341
                     https://subversion.xray.aps.anl.gov/pyGSAS/trunk/atmdata.py
                                                    1.03 -1.567 0.666
                     https://subversion.xray.aps.anl.gov/pyGSAS/trunk/atmdata.py
    O 24 3.0485 2.2868 1.5463 0.867 13.2771 5.7011 0.3239 32.9089 0.2508
                     https://subversion.xray.aps.anl.gov/pyGSAS/trunk/atmdata.py
                                                     0.5805 0.063 0.044
                     https://subversion.xray.aps.anl.gov/pyGSAS/trunk/atmdata.py
_computing_data_collection     ?
_computing_data_reduction     ?
_computing_structure_solution     ?
_computing_structure_refinement
;
<i>GSAS-II</i> (Toby & Von Dreele, 2013)
;
_computing_molecular_graphics     ?
_computing_publication_material     ?
_pd_calibration_special_details     ?
_pd_phase_name     "Ni2 (O H)2 (C8 H4 O4)"
_pd_prep_cool_rate     ?
_pd_prep_pressure     ?
_pd_prep_temperature     ?
_pd_proc_2theta_range_min     4.00704
_pd_proc_2theta_range_max     69.98313
_pd_proc_2theta_range_inc     0.01671
loop_
    _pd_meas_intensity_total
    _pd_proc_ls_weight
    _pd_proc_intensity_bkg_calc
    _pd_calc_intensity_total
    957 0 0 0
    865 0 0 0
    810 0 0 0
    745 0 0 0
    856 0 0 0
    810 0 0 0
    774 0 0 0
    774 0 0 0
    792 0 0 0
    762 0 0 0
    729 0 0 0
    782 0 0 0
    737 0 0 0
    703 0 0 0
    729 0 0 0
    724 0 0 0
    707 0 0 0
    688 0 0 0
    689 0 0 0
    626 0 0 0
    642 0 0 0
    657 0 0 0
    625 0 0 0
    627 0 0 0
    586 0 0 0
    633 0 0 0
    641 0 0 0
    617 0 0 0
    606 0 0 0
    600 0 0 0
    557 0 0 0
    595 0 0 0
    607 0 0 0
    603 0 0 0
    631 0 0 0
    507 0 0 0
    529 0 0 0
    514 0 0 0
    515 0 0 0
    582 0 0 0
    543 0 0 0
    595 0 0 0
    561 0 0 0
    498 0 0 0
    561 0 0 0
    511 0 0 0
    556 0 0 0
    490 0 0 0
    555 0 0 0
    494 0 0 0
    504 0 0 0
    520 0 0 0
    513 0 0 0
    542 0 0 0
    481 0 0 0
    509 0 0 0
    462 0 0 0
    472 0 0 0
    480 0 0 0
    473 0 0 0
    441 0 0 0
    425 0 0 0
    469 0 0 0
    438 0 0 0
    462 0 0 0
    412 0 0 0
    458 0 0 0
    448 0 0 0
    432 0 0 0
    426 0 0 0
    429 0 0 0
    419 0 0 0
    398 0 0 0
    437 0 0 0
    406 0 0 0
    388 0 0 0
    376 0 0 0
    419 0 0 0
    405 0 0 0
    398 0 0 0
    374 0 0 0
    403 0 0 0
    403 0 0 0
    390 0 0 0
    373 0 0 0
    384 0 0 0
    387 0 0 0
    387 0 0 0
    386 0 0 0
    390 0 0 0
    388 0 0 0
    360 0 0 0
    332 0 0 0
    343 0 0 0
    358 0 0 0
    390 0 0 0
    338 0 0 0
    333 0 0 0
    355 0 0 0
    362 0 0 0
    391 0 0 0
    347 0 0 0
    336 0 0 0
    379 0 0 0
    385 0 0 0
    350 0 0 0
    354 0 0 0
    373 0 0 0
    364 0 0 0
    342 0 0 0
    333 0 0 0
    352 0 0 0
    343 0 0 0
    306 0 0 0
    327 0 0 0
    334 0 0 0
    339 0 0 0
    343 0 0 0
    321 0 0 0
    334 0 0 0
    341 0 0 0
    316 0 0 0
    313 0 0 0
    326 0 0 0
    355 0 0 0
    333 0 0 0
    315 0 0 0
    340 0 0 0
    362 0 0 0
    344 0 0 0
    356 0 0 0
    287 0 0 0
    309 0 0 0
    305 0 0 0
    274 0 0 0
    322 0 0 0
    324 0 0 0
    324 0 0 0
    315 0 0 0
    324 0 0 0
    360 0 0 0
    307 0 0 0
    296 0 0 0
    308 0 0 0
    349 0 0 0
    322 0 0 0
    336 0 0 0
    348 0 0 0
    323 0 0 0
    318 0 0 0
    310 0 0 0
    311 0 0 0
    297 0 0 0
    321 0 0 0
    352 0 0 0
    312 0 0 0
    350 0 0 0
    315 0 0 0
    306 0 0 0
    323 0 0 0
    330 0 0 0
    303 0 0 0
    309 0 0 0
    307 0 0 0
    336 0 0 0
    310 0 0 0
    362 0 0 0
    324 0 0 0
    287 0 0 0
    317 0 0 0
    312 0 0 0
    294 0 0 0
    336 0 0 0
    362 0 0 0
    354 0 0 0
    305 0 0 0
    317 0 0 0
    335 0 0 0
    292 0 0 0
    342 0 0 0
    312 0.00320513 218.05803 239.316361
    328 0.00304878 218.003915 239.481089
    266 0.0037594 217.949808 239.64938
    313 0.00319489 217.895711 239.821311
    327 0.0030581 217.841622 239.99696
    305 0.00327869 217.787541 240.176408
    307 0.00325733 217.733469 240.359742
    337 0.00296736 217.679407 240.547059
    328 0.00304878 217.625352 240.738429
    300 0.00333333 217.571307 240.933956
    333 0.003003 217.51727 241.133733
    305 0.00327869 217.463242 241.337854
    334 0.00299401 217.409223 241.546414
    278 0.00359712 217.355212 241.759529
    324 0.00308642 217.30121 241.977292
    321 0.00311526 217.247217 242.199819
    291 0.00343643 217.193232 242.427219
    327 0.0030581 217.139257 242.659618
    292 0.00342466 217.08529 242.897113
    334 0.00299401 217.031331 243.13984
    322 0.00310559 216.977382 243.387915
    310 0.00322581 216.923441 243.641487
    294 0.00340136 216.869509 243.900674
    273 0.003663 216.815585 244.165614
    291 0.00343643 216.761671 244.436453
    297 0.003367 216.707765 244.713337
    295 0.00338983 216.653867 244.996415
    279 0.00358423 216.599979 245.285843
    303 0.00330033 216.546099 245.581776
    270 0.0037037 216.492228 245.884396
    278 0.00359712 216.438366 246.19386
    319 0.0031348 216.384512 246.510341
    287 0.00348432 216.330667 246.834032
    305 0.00327869 216.276831 247.165116
    310 0.00322581 216.223003 247.503788
    295 0.00338983 216.169184 247.850232
    284 0.00352113 216.115374 248.204695
    290 0.00344828 216.061573 248.567345
    299 0.00334448 216.00778 248.938437
    308 0.00324675 215.953996 249.318174
    287 0.00348432 215.900221 249.706809
    299 0.00334448 215.846455 250.10459
    284 0.00352113 215.792697 250.511757
    294 0.00340136 215.738948 250.928577
    263 0.00380228 215.685208 251.355306
    284 0.00352113 215.631476 251.792256
    281 0.00355872 215.577753 252.239686
    269 0.00371747 215.524039 252.697922
    237 0.00421941 215.470333 253.167255
    302 0.00331126 215.416637 253.648018
    257 0.00389105 215.362949 254.140542
    265 0.00377358 215.309269 254.645174
    265 0.00377358 215.255599 255.162264
    287 0.00348432 215.201937 255.692202
    255 0.00392157 215.148284 256.235353
    309 0.00323625 215.094639 256.792147
    291 0.00343643 215.041004 257.362975
    275 0.00363636 214.987377 257.948278
    300 0.00333333 214.933758 258.548502
    305 0.00327869 214.880149 259.164105
    310 0.00322581 214.826548 259.795595
    275 0.00363636 214.772956 260.443465
    304 0.00328947 214.719373 261.108215
    289 0.00346021 214.665798 261.790412
    249 0.00401606 214.612232 262.49064
    259 0.003861 214.558675 263.209457
    285 0.00350877 214.505126 263.947483
    268 0.00373134 214.451586 264.705341
    292 0.00342466 214.398055 265.483743
    286 0.0034965 214.344533 266.283323
    296 0.00337838 214.291019 267.104859
    278 0.00359712 214.237514 267.949056
    285 0.00350877 214.184018 268.816741
    303 0.00330033 214.130531 269.708708
    268 0.00373134 214.077052 270.625777
    263 0.00380228 214.023582 271.568916
    303 0.00330033 213.970121 272.539008
    297 0.003367 213.916668 273.537023
    281 0.00355872 213.863224 274.563994
    271 0.00369004 213.809789 275.620994
    275 0.00363636 213.756363 276.709123
    263 0.00380228 213.702945 277.829522
    296 0.00337838 213.649536 278.983413
    294 0.00340136 213.596136 280.172117
    281 0.00355872 213.542744 281.396934
    320 0.003125 213.489361 282.659219
    286 0.0034965 213.435987 283.960521
    293 0.00341297 213.382622 285.302317
    311 0.00321543 213.329265 286.686265
    257 0.00389105 213.275917 288.114021
    310 0.00322581 213.222578 289.587325
    299 0.00334448 213.169247 291.108129
    296 0.00337838 213.115925 292.678362
    297 0.003367 213.062612 294.30003
    296 0.00337838 213.009308 295.975372
    288 0.00347222 212.956012 297.706657
    305 0.00327869 212.902725 299.496294
    294 0.00340136 212.849447 301.346753
    295 0.00338983 212.796178 303.26072
    312 0.00320513 212.742917 305.241088
    332 0.00301205 212.689665 307.29069
    290 0.00344828 212.636422 309.412782
    302 0.00331126 212.583187 311.610589
    319 0.0031348 212.529961 313.887656
    340 0.00294118 212.476744 316.247615
    291 0.00343643 212.423535 318.694394
    337 0.00296736 212.370336 321.232077
    300 0.00333333 212.317145 323.865137
    284 0.00352113 212.263962 326.598136
    326 0.00306748 212.210789 329.435937
    302 0.00331126 212.157624 332.383812
    348 0.00287356 212.104468 335.447336
    324 0.00308642 212.05132 338.632298
    308 0.00324675 211.998182 341.944807
    340 0.00294118 211.945052 345.391736
    354 0.00282486 211.89193 348.980048
    369 0.00271003 211.838818 352.71717
    313 0.00319489 211.785714 356.610991
    376 0.00265957 211.732619 360.6703
    344 0.00290698 211.679532 364.904024
    347 0.00288184 211.626455 369.321871
    366 0.00273224 211.573386 373.933977
    326 0.00306748 211.520326 378.751752
    346 0.00289017 211.467274 383.786824
    375 0.00266667 211.414231 389.051719
    381 0.00262467 211.361197 394.560161
    365 0.00273973 211.308172 400.326606
    396 0.00252525 211.255155 406.366561
    438 0.00228311 211.202147 412.696492
    437 0.00228833 211.149148 419.334483
    393 0.00254453 211.096158 426.299825
    404 0.00247525 211.043176 433.612951
    435 0.00229885 210.990203 441.295872
    469 0.0021322 210.937238 449.372665
    429 0.002331 210.884283 457.868974
    426 0.00234742 210.831336 466.812348
    453 0.00220751 210.778398 476.232055
    466 0.00214592 210.725468 486.160808
    447 0.00223714 210.672548 496.632705
    473 0.00211416 210.619636 507.684831
    517 0.00193424 210.566732 519.356921
    489 0.00204499 210.513838 531.692463
    490 0.00204082 210.460952 544.737866
    514 0.00194553 210.408075 558.542927
    531 0.00188324 210.355206 573.160863
    552 0.00181159 210.302347 588.650579
    532 0.0018797 210.249496 605.073614
    555 0.0018018 210.196653 622.496712
    584 0.00171233 210.14382 640.990885
    622 0.00160772 210.090995 660.633108
    699 0.00143062 210.038179 681.504894
    643 0.00155521 209.985372 703.692896
    758 0.00131926 209.932573 727.28786
    768 0.00130208 209.879783 752.388479
    702 0.0014245 209.827002 779.095492
    753 0.00132802 209.774229 807.514659
    849 0.00117786 209.721465 837.753843
    839 0.0011919 209.66871 869.926372
    914 0.00109409 209.615964 904.142597
    941 0.0010627 209.563226 940.51191
    906 0.00110375 209.510497 979.137353
    1017 0.00098328 209.457777 1020.117086
    1050 0.00095238 209.405066 1063.530562
    1053 0.00094967 209.352363 1109.437702
    1164 0.00085911 209.299669 1157.87229
    1160 0.00086207 209.246984 1208.828894
    1221 0.000819 209.194307 1262.252582
    1273 0.00078555 209.141639 1318.027418
    1337 0.00074794 209.08898 1375.959525
    1392 0.00071839 209.03633 1435.770582
    1484 0.00067385 208.983688 1497.069324
    1480 0.00067568 208.931055 1559.345009
    1566 0.00063857 208.878431 1621.958568
    1643 0.00060864 208.825815 1684.130309
    1684 0.00059382 208.773208 1744.942414
    1708 0.00058548 208.72061 1803.349811
    1770 0.00056497 208.668021 1858.210685
    1792 0.00055804 208.61544 1908.31135
    1956 0.00051125 208.562868 1952.42665
    1943 0.00051467 208.510305 1989.378544
    1935 0.0005168 208.45775 2018.108196
    1951 0.00051256 208.405204 2037.745366
    1973 0.00050684 208.352667 2047.669449
    1972 0.0005071 208.300139 2047.559828
    1968 0.00050813 208.247619 2037.418456
    1983 0.00050429 208.195108 2017.571933
    2064 0.0004845 208.142606 1988.643732
    1924 0.00051975 208.090113 1951.509526
    1933 0.00051733 208.037628 1907.227848
    1946 0.00051387 207.985152 1856.977775
    1867 0.00053562 207.932685 1801.983978
    1884 0.00053079 207.880226 1743.459837
    1720 0.0005814 207.827776 1682.544175
    1672 0.00059809 207.775335 1620.282343
    1543 0.00064809 207.722902 1557.585809
    1597 0.00062617 207.670479 1495.233779
    1493 0.00066979 207.618064 1433.865872
    1510 0.00066225 207.565657 1373.99115
    1428 0.00070028 207.51326 1315.994412
    1314 0.00076104 207.460871 1260.158769
    1198 0.00083472 207.408491 1206.675046
    1234 0.00081037 207.356119 1155.660861
    1138 0.00087873 207.303757 1107.165255
    1163 0.00085985 207.251403 1061.195918
    995 0.00100503 207.199057 1017.720136
    996 0.00100402 207.146721 976.678156
    947 0.00105597 207.094393 937.986635
    931 0.00107411 207.042074 901.55135
    890 0.0011236 206.989763 867.269428
    835 0.0011976 206.937462 835.02806
    805 0.00124224 206.885169 804.71781
    764 0.0013089 206.832885 776.227397
    721 0.00138696 206.780609 749.44853
    716 0.00139665 206.728342 724.274305
    709 0.00141044 206.676084 700.60374
    696 0.00143678 206.623835 678.340111
    700 0.00142857 206.571594 657.392644
    697 0.00143472 206.519362 637.672578
    618 0.00161812 206.467139 619.099576
    635 0.0015748 206.414925 601.59739
    607 0.00164745 206.362719 585.094871
    584 0.00171233 206.310522 569.524641
    531 0.00188324 206.258333 554.825066
    545 0.00183486 206.206154 540.938312
    526 0.00190114 206.153983 527.811351
    533 0.00187617 206.101821 515.392987
    510 0.00196078 206.049667 503.637455
    491 0.00203666 205.997523 492.501784
    436 0.00229358 205.945387 481.94625
    493 0.0020284 205.893259 471.933233
    494 0.00202429 205.841141 462.428636
    474 0.0021097 205.789031 453.400425
    438 0.00228311 205.73693 444.819342
    458 0.00218341 205.684837 436.657067
    414 0.00241546 205.632754 428.888354
    407 0.002457 205.580679 421.489423
    375 0.00266667 205.528612 414.438281
    458 0.00218341 205.476555 407.713998
    375 0.00266667 205.424506 401.297587
    411 0.00243309 205.372466 395.171172
    363 0.00275482 205.320435 389.318382
    413 0.00242131 205.268412 383.723168
    412 0.00242718 205.216398 378.371306
    383 0.00261097 205.164393 373.249292
    363 0.00275482 205.112396 368.344628
    338 0.00295858 205.060408 363.645242
    393 0.00254453 205.008429 359.140257
    346 0.00289017 204.956459 354.819479
    316 0.00316456 204.904497 350.672882
    374 0.0026738 204.852544 346.691581
    323 0.00309598 204.8006 342.867059
    333 0.003003 204.748665 339.191369
    342 0.00292398 204.696738 335.65709
    352 0.00284091 204.64482 332.256971
    394 0.00253807 204.592911 328.984549
    323 0.00309598 204.54101 325.833517
    340 0.00294118 204.489118 322.798244
    343 0.00291545 204.437235 319.872864
    341 0.00293255 204.385361 317.052342
    291 0.00343643 204.333495 314.331819
    299 0.00334448 204.281638 311.706578
    320 0.003125 204.22979 309.172269
    332 0.00301205 204.17795 306.724825
    292 0.00342466 204.126119 304.36041
    326 0.00306748 204.074297 302.075128
    293 0.00341297 204.022484 299.86561
    311 0.00321543 203.970679 297.728536
    270 0.0037037 203.918883 295.660865
    299 0.00334448 203.867096 293.659496
    299 0.00334448 203.815317 291.7217
    258 0.00387597 203.763547 289.844796
    300 0.00333333 203.711786 288.026349
    280 0.00357143 203.660034 286.263788
    270 0.0037037 203.60829 284.554925
    285 0.00350877 203.556555 282.897625
    292 0.00342466 203.504829 281.289748
    286 0.0034965 203.453112 279.729388
    316 0.00316456 203.401403 278.214659
    263 0.00380228 203.349703 276.743876
    270 0.0037037 203.298012 275.315202
    268 0.00373134 203.246329 273.927087
    319 0.0031348 203.194655 272.578024
    276 0.00362319 203.14299 271.266526
    284 0.00352113 203.091333 269.991236
    268 0.00373134 203.039686 268.750759
    264 0.00378788 202.988047 267.543849
    285 0.00350877 202.936416 266.369352
    285 0.00350877 202.884795 265.22599
    247 0.00404858 202.833182 264.112722
    270 0.0037037 202.781578 263.028469
    283 0.00353357 202.729982 261.972251
    274 0.00364964 202.678396 260.943055
    258 0.00387597 202.626818 259.939956
    264 0.00378788 202.575248 258.962129
    258 0.00387597 202.523688 258.00862
    259 0.003861 202.472136 257.078664
    242 0.00413223 202.420593 256.171469
    264 0.00378788 202.369058 255.286283
    253 0.00395257 202.317533 254.422402
    287 0.00348432 202.266016 253.579138
    245 0.00408163 202.214508 252.755797
    260 0.00384615 202.163008 251.95176
    254 0.00393701 202.111517 251.166448
    269 0.00371747 202.060035 250.399198
    259 0.003861 202.008562 249.6495
    274 0.00364964 201.957097 248.916815
    249 0.00401606 201.905641 248.200585
    253 0.00395257 201.854194 247.500332
    229 0.00436681 201.802756 246.815575
    276 0.00362319 201.751326 246.14587
    243 0.00411523 201.699905 245.490719
    242 0.00413223 201.648492 244.849721
    224 0.00446429 201.597089 244.222455
    228 0.00438596 201.545694 243.608528
    234 0.0042735 201.494308 243.007555
    239 0.0041841 201.44293 242.419176
    249 0.00401606 201.391562 241.843008
    256 0.00390625 201.340202 241.278721
    234 0.0042735 201.28885 240.726007
    224 0.00446429 201.237508 240.184493
    238 0.00420168 201.186174 239.653899
    241 0.00414938 201.134849 239.133936
    289 0.00346021 201.083532 238.62429
    268 0.00373134 201.032225 238.124701
    245 0.00408163 200.980926 237.634898
    231 0.004329 200.929635 237.15464
    228 0.00438596 200.878354 236.683633
    256 0.00390625 200.827081 236.221655
    237 0.00421941 200.775817 235.768481
    240 0.00416667 200.724562 235.323874
    255 0.00392157 200.673315 234.887634
    240 0.00416667 200.622077 234.459519
    224 0.00446429 200.570848 234.039342
    261 0.00383142 200.519627 233.626904
    264 0.00378788 200.468415 233.222027
    246 0.00406504 200.417212 232.824491
    253 0.00395257 200.366018 232.434138
    229 0.00436681 200.314832 232.050799
    218 0.00458716 200.263656 231.674296
    238 0.00420168 200.212487 231.304463
    230 0.00434783 200.161328 230.941165
    224 0.00446429 200.110177 230.584208
    226 0.00442478 200.059035 230.233475
    239 0.0041841 200.007902 229.888804
    236 0.00423729 199.956777 229.550075
    244 0.00409836 199.905661 229.217152
    236 0.00423729 199.854554 228.889886
    230 0.00434783 199.803456 228.568156
    250 0.004 199.752366 228.251847
    240 0.00416667 199.701285 227.940844
    236 0.00423729 199.650213 227.635015
    212 0.00471698 199.599149 227.334252
    256 0.00390625 199.548094 227.038455
    225 0.00444444 199.497048 226.747507
    209 0.00478469 199.446011 226.46131
    227 0.00440529 199.394982 226.179777
    218 0.00458716 199.343962 225.902788
    197 0.00507614 199.292951 225.630262
    210 0.0047619 199.241948 225.362105
    245 0.00408163 199.190955 225.098227
    233 0.00429185 199.139969 224.838546
    209 0.00478469 199.088993 224.582987
    196 0.00510204 199.038025 224.331452
    243 0.00411523 198.987067 224.083868
    223 0.0044843 198.936116 223.840162
    224 0.00446429 198.885175 223.600268
    200 0.005 198.834242 223.364093
    222 0.0045045 198.783318 223.131584
    217 0.00460829 198.732403 222.902664
    242 0.00413223 198.681496 222.677267
    199 0.00502513 198.630598 222.455334
    231 0.004329 198.579709 222.236807
    221 0.00452489 198.528829 222.021611
    224 0.00446429 198.477957 221.809694
    256 0.00390625 198.427094 221.601002
    232 0.00431034 198.376239 221.395477
    245 0.00408163 198.325394 221.193063
    215 0.00465116 198.274557 220.993713
    217 0.00460829 198.223729 220.797372
    221 0.00452489 198.172909 220.60399
    218 0.00458716 198.122099 220.413519
    216 0.00462963 198.071297 220.225923
    212 0.00471698 198.020503 220.041144
    230 0.00434783 197.969719 219.859135
    232 0.00431034 197.918943 219.679861
    211 0.00473934 197.868176 219.503281
    236 0.00423729 197.817418 219.329358
    223 0.0044843 197.766668 219.15804
    205 0.00487805 197.715927 218.989299
    207 0.00483092 197.665195 218.823096
    234 0.0042735 197.614471 218.659394
    239 0.0041841 197.563756 218.49816
    223 0.0044843 197.51305 218.339363
    201 0.00497512 197.462353 218.182967
    210 0.0047619 197.411664 218.02894
    247 0.00404858 197.360984 217.877254
    211 0.00473934 197.310313 217.727884
    242 0.00413223 197.259651 217.58079
    220 0.00454545 197.208997 217.43595
    217 0.00460829 197.158352 217.293341
    201 0.00497512 197.107716 217.152928
    210 0.0047619 197.057088 217.014696
    202 0.0049505 197.006469 216.87862
    221 0.00452489 196.955859 216.744668
    234 0.0042735 196.905258 216.612822
    211 0.00473934 196.854665 216.483061
    226 0.00442478 196.804081 216.355366
    211 0.00473934 196.753505 216.229715
    232 0.00431034 196.702939 216.10609
    208 0.00480769 196.652381 215.984471
    228 0.00438596 196.601832 215.864839
    224 0.00446429 196.551292 215.747181
    229 0.00436681 196.50076 215.631484
    202 0.0049505 196.450237 215.517722
    203 0.00492611 196.399723 215.405887
    203 0.00492611 196.349217 215.295963
    224 0.00446429 196.29872 215.187936
    227 0.00440529 196.248232 215.081797
    203 0.00492611 196.197753 214.977535
    202 0.0049505 196.147282 214.875132
    221 0.00452489 196.09682 214.77458
    225 0.00444444 196.046367 214.675869
    214 0.0046729 195.995922 214.57899
    229 0.00436681 195.945487 214.48394
    217 0.00460829 195.89506 214.390704
    231 0.004329 195.844641 214.299278
    207 0.00483092 195.794232 214.209655
    186 0.00537634 195.743831 214.121832
    212 0.00471698 195.693439 214.035798
    233 0.00429185 195.643055 213.951554
    210 0.0047619 195.59268 213.869092
    191 0.0052356 195.542314 213.788411
    193 0.00518135 195.491957 213.709507
    190 0.00526316 195.441608 213.632384
    217 0.00460829 195.391268 213.557035
    198 0.00505051 195.340937 213.483458
    184 0.00543478 195.290615 213.411658
    215 0.00465116 195.240301 213.341632
    226 0.00442478 195.189996 213.273386
    198 0.00505051 195.1397 213.206922
    217 0.00460829 195.089412 213.142241
    230 0.00434783 195.039134 213.079348
    209 0.00478469 194.988863 213.018244
    229 0.00436681 194.938602 212.958939
    216 0.00462963 194.888349 212.901441
    243 0.00411523 194.838105 212.845752
    210 0.0047619 194.78787 212.791883
    218 0.00458716 194.737644 212.739838
    242 0.00413223 194.687426 212.689632
    222 0.0045045 194.637217 212.641269
    215 0.00465116 194.587016 212.594762
    224 0.00446429 194.536825 212.550125
    234 0.0042735 194.486642 212.507368
    207 0.00483092 194.436468 212.466505
    191 0.0052356 194.386302 212.427552
    226 0.00442478 194.336145 212.390526
    209 0.00478469 194.285997 212.355439
    210 0.0047619 194.235858 212.322309
    191 0.0052356 194.185727 212.291154
    215 0.00465116 194.135605 212.261999
    241 0.00414938 194.085492 212.234857
    240 0.00416667 194.035388 212.209754
    223 0.0044843 193.985292 212.186709
    237 0.00421941 193.935205 212.165749
    206 0.00485437 193.885127 212.146897
    191 0.0052356 193.835057 212.130179
    191 0.0052356 193.784996 212.115621
    198 0.00505051 193.734944 212.103251
    224 0.00446429 193.684901 212.093103
    186 0.00537634 193.634866 212.085206
    208 0.00480769 193.58484 212.079594
    178 0.00561798 193.534823 212.076295
    196 0.00510204 193.484814 212.075353
    222 0.0045045 193.434814 212.076802
    196 0.00510204 193.384823 212.080677
    191 0.0052356 193.334841 212.08702
    212 0.00471698 193.284867 212.095878
    225 0.00444444 193.234902 212.10729
    225 0.00444444 193.184946 212.121303
    213 0.00469484 193.134998 212.137965
    227 0.00440529 193.08506 212.157323
    236 0.00423729 193.03513 212.179431
    196 0.00510204 192.985208 212.20434
    214 0.0046729 192.935296 212.232111
    200 0.005 192.885392 212.262798
    203 0.00492611 192.835496 212.296464
    222 0.0045045 192.78561 212.33317
    213 0.00469484 192.735732 212.372986
    216 0.00462963 192.685863 212.415974
    206 0.00485437 192.636003 212.462213
    195 0.00512821 192.586151 212.511766
    208 0.00480769 192.536308 212.56472
    184 0.00543478 192.486474 212.621154
    229 0.00436681 192.436649 212.68115
    177 0.00564972 192.386832 212.744798
    213 0.00469484 192.337024 212.812179
    222 0.0045045 192.287225 212.883396
    201 0.00497512 192.237434 212.958551
    199 0.00502513 192.187652 213.037734
    186 0.00537634 192.137879 213.121061
    225 0.00444444 192.088115 213.208644
    237 0.00421941 192.038359 213.300594
    238 0.00420168 191.988612 213.397034
    196 0.00510204 191.938874 213.498094
    211 0.00473934 191.889144 213.603896
    200 0.005 191.839423 213.714577
    231 0.004329 191.789711 213.830294
    210 0.0047619 191.740008 213.951183
    202 0.0049505 191.690313 214.077403
    196 0.00510204 191.640627 214.209119
    193 0.00518135 191.59095 214.346489
    217 0.00460829 191.541282 214.4897
    179 0.00558659 191.491622 214.638933
    211 0.00473934 191.441971 214.794381
    203 0.00492611 191.392328 214.956234
    258 0.00387597 191.342695 215.124716
    238 0.00420168 191.29307 215.30004
    199 0.00502513 191.243454 215.482437
    233 0.00429185 191.193846 215.672142
    201 0.00497512 191.144248 215.869406
    181 0.00552486 191.094658 216.074483
    199 0.00502513 191.045076 216.287647
    202 0.0049505 190.995504 216.509194
    179 0.00558659 190.94594 216.739417
    217 0.00460829 190.896385 216.978624
    202 0.0049505 190.846838 217.227136
    194 0.00515464 190.7973 217.485296
    207 0.00483092 190.747771 217.753464
    227 0.00440529 190.698251 218.032008
    230 0.00434783 190.64874 218.3213
    201 0.00497512 190.599237 218.621777
    192 0.00520833 190.549743 218.933849
    231 0.004329 190.500257 219.257956
    187 0.00534759 190.450781 219.594568
    234 0.0042735 190.401313 219.94417
    217 0.00460829 190.351853 220.307255
    191 0.0052356 190.302403 220.684357
    216 0.00462963 190.252961 221.076049
    186 0.00537634 190.203528 221.482887
    193 0.00518135 190.154104 221.905489
    228 0.00438596 190.104688 222.34447
    225 0.00444444 190.055281 222.800487
    202 0.0049505 190.005883 223.274214
    213 0.00469484 189.956493 223.766373
    206 0.00485437 189.907113 224.277698
    214 0.0046729 189.85774 224.808929
    168 0.00595238 189.808377 225.360903
    198 0.00505051 189.759023 225.934425
    194 0.00515464 189.709677 226.53034
    220 0.00454545 189.660339 227.149535
    199 0.00502513 189.611011 227.792912
    216 0.00462963 189.561691 228.461387
    205 0.00487805 189.51238 229.155905
    216 0.00462963 189.463078 229.877488
    216 0.00462963 189.413784 230.627121
    263 0.00380228 189.3645 231.40577
    216 0.00462963 189.315223 232.214472
    220 0.00454545 189.265956 233.054246
    246 0.00406504 189.216697 233.926072
    195 0.00512821 189.167447 234.83099
    211 0.00473934 189.118206 235.769912
    210 0.0047619 189.068973 236.743854
    209 0.00478469 189.01975 237.753669
    227 0.00440529 188.970535 238.800164
    228 0.00438596 188.921328 239.884093
    238 0.00420168 188.87213 241.006074
    224 0.00446429 188.822941 242.166581
    223 0.0044843 188.773761 243.366
    218 0.00458716 188.72459 244.604402
    254 0.00393701 188.675427 245.88182
    249 0.00401606 188.626273 247.19788
    221 0.00452489 188.577128 248.551949
    228 0.00438596 188.527991 249.943044
    231 0.004329 188.478863 251.369768
    254 0.00393701 188.429744 252.830383
    233 0.00429185 188.380633 254.322579
    239 0.0041841 188.331532 255.843472
    231 0.004329 188.282438 257.389776
    239 0.0041841 188.233354 258.957419
    227 0.00440529 188.184279 260.541708
    255 0.00392157 188.135212 262.137297
    263 0.00380228 188.086154 263.738082
    220 0.00454545 188.037104 265.33725
    230 0.00434783 187.988063 266.927325
    266 0.0037594 187.939031 268.500244
    290 0.00344828 187.890008 270.047204
    276 0.00362319 187.840993 271.55896
    274 0.00364964 187.791988 273.025817
    236 0.00423729 187.742991 274.437848
    260 0.00384615 187.694002 275.784975
    259 0.003861 187.645022 277.05731
    266 0.0037594 187.596051 278.245147
    301 0.00332226 187.547089 279.339398
    278 0.00359712 187.498136 280.33165
    293 0.00341297 187.449191 281.214462
    279 0.00358423 187.400255 281.981608
    292 0.00342466 187.351327 282.628194
    284 0.00352113 187.302409 283.15085
    254 0.00393701 187.253499 283.547858
    295 0.00338983 187.204598 283.819155
    312 0.00320513 187.155705 283.966414
    300 0.00333333 187.106821 283.99292
    278 0.00359712 187.057946 283.903662
    281 0.00355872 187.00908 283.70495
    306 0.00326797 186.960222 283.404445
    294 0.00340136 186.911373 283.010899
    294 0.00340136 186.862533 282.533875
    288 0.00347222 186.813702 281.983698
    293 0.00341297 186.764879 281.370921
    311 0.00321543 186.716065 280.706474
    291 0.00343643 186.66726 280.001243
    281 0.00355872 186.618463 279.26597
    320 0.003125 186.569675 278.511032
    304 0.00328947 186.520896 277.746438
    302 0.00331126 186.472126 276.981593
    306 0.00326797 186.423364 276.225191
    293 0.00341297 186.374611 275.485476
    286 0.0034965 186.325867 274.76989
    260 0.00384615 186.277131 274.08528
    279 0.00358423 186.228404 273.437732
    300 0.00333333 186.179686 272.832761
    286 0.0034965 186.130977 272.275181
    306 0.00326797 186.082276 271.769303
    308 0.00324675 186.033584 271.318944
    302 0.00331126 185.984901 270.927326
    278 0.00359712 185.936226 270.59731
    292 0.00342466 185.88756 270.331462
    266 0.0037594 185.838903 270.131934
    268 0.00373134 185.790255 270.000619
    299 0.00334448 185.741615 269.939097
    270 0.0037037 185.692984 269.948861
    273 0.003663 185.644362 270.031118
    276 0.00362319 185.595749 270.186973
    323 0.00309598 185.547144 270.417546
    236 0.00423729 185.498548 270.723718
    265 0.00377358 185.449961 271.106336
    246 0.00406504 185.401382 271.566255
    289 0.00346021 185.352812 272.104196
    271 0.00369004 185.304251 272.720958
    278 0.00359712 185.255698 273.417155
    255 0.00392157 185.207155 274.193534
    281 0.00355872 185.15862 275.050865
    281 0.00355872 185.110093 275.98975
    296 0.00337838 185.061576 277.010817
    265 0.00377358 185.013067 278.114661
    295 0.00338983 184.964567 279.301786
    284 0.00352113 184.916075 280.572586
    284 0.00352113 184.867593 281.9275
    287 0.00348432 184.819119 283.366639
    261 0.00383142 184.770653 284.890246
    266 0.0037594 184.722197 286.498131
    277 0.00361011 184.673749 288.18995
    302 0.00331126 184.62531 289.965076
    270 0.0037037 184.576879 291.822587
    327 0.0030581 184.528458 293.761136
    280 0.00357143 184.480045 295.779066
    315 0.0031746 184.431641 297.873982
    287 0.00348432 184.383245 300.043332
    268 0.00373134 184.334858 302.283606
    319 0.0031348 184.28648 304.590691
    284 0.00352113 184.238111 306.959707
    316 0.00316456 184.18975 309.384954
    330 0.0030303 184.141398 311.859723
    338 0.00295858 184.093055 314.376568
    288 0.00347222 184.044721 316.926678
    269 0.00371747 183.996395 319.500626
    278 0.00359712 183.948078 322.087559
    321 0.00311526 183.89977 324.675594
    339 0.00294985 183.85147 327.251749
    284 0.00352113 183.803179 329.802041
    311 0.00321543 183.754897 332.311395
    335 0.00298507 183.706623 334.764126
    350 0.00285714 183.658359 337.143423
    334 0.00299401 183.610103 339.432389
    388 0.00257732 183.561855 341.613405
    360 0.00277778 183.513617 343.668906
    386 0.00259067 183.465387 345.581432
    346 0.00289017 183.417166 347.334013
    367 0.0027248 183.368953 348.910616
    393 0.00254453 183.32075 350.296165
    401 0.00249377 183.272555 351.477214
    387 0.00258398 183.224369 352.44192
    402 0.00248756 183.176191 353.180514
    367 0.0027248 183.128022 353.685587
    363 0.00275482 183.079862 353.952066
    380 0.00263158 183.031711 353.977607
    352 0.00284091 182.983568 353.762428
    389 0.00257069 182.935434 353.309458
    365 0.00273973 182.887309 352.624073
    414 0.00241546 182.839192 351.714252
    368 0.00271739 182.791085 350.59007
    388 0.00257732 182.742986 349.263689
    409 0.00244499 182.694895 347.748923
    370 0.0027027 182.646814 346.060973
    387 0.00258398 182.598741 344.216074
    382 0.0026178 182.550677 342.231396
    405 0.00246914 182.502621 340.124125
    351 0.002849 182.454574 337.911915
    367 0.0027248 182.406536 335.612232
    341 0.00293255 182.358507 333.24202
    341 0.00293255 182.310486 330.817733
    330 0.0030303 182.262475 328.355089
    344 0.00290698 182.214471 325.868703
    344 0.00290698 182.166477 323.372527
    352 0.00284091 182.118491 320.878949
    343 0.00291545 182.070514 318.399766
    316 0.00316456 182.022546 315.945421
    326 0.00306748 181.974586 313.525316
    334 0.00299401 181.926636 311.147814
    318 0.00314465 181.878693 308.82024
    306 0.00326797 181.83076 306.548983
    278 0.00359712 181.782835 304.339285
    283 0.00353357 181.734919 302.195897
    286 0.0034965 181.687012 300.122641
    284 0.00352113 181.639114 298.122723
    293 0.00341297 181.591224 296.198688
    293 0.00341297 181.543343 294.3525
    290 0.00344828 181.49547 292.585742
    280 0.00357143 181.447607 290.89946
    258 0.00387597 181.399752 289.294188
    236 0.00423729 181.351906 287.770477
    257 0.00389105 181.304068 286.328446
    271 0.00369004 181.256239 284.967961
    276 0.00362319 181.208419 283.688753
    249 0.00401606 181.160608 282.490453
    258 0.00387597 181.112805 281.372416
    231 0.004329 181.065011 280.334148
    279 0.00358423 181.017226 279.374784
    293 0.00341297 180.96945 278.493652
    254 0.00393701 180.921682 277.690075
    252 0.00396825 180.873923 276.963274
    284 0.00352113 180.826173 276.312513
    276 0.00362319 180.778431 275.737132
    274 0.00364964 180.730698 275.236362
    250 0.004 180.682974 274.809695
    249 0.00401606 180.635259 274.456423
    266 0.0037594 180.587552 274.176061
    274 0.00364964 180.539854 273.968247
    268 0.00373134 180.492165 273.832545
    290 0.00344828 180.444484 273.768728
    263 0.00380228 180.396812 273.776486
    258 0.00387597 180.349149 273.855742
    303 0.00330033 180.301495 274.006341
    271 0.00369004 180.253849 274.228353
    262 0.00381679 180.206212 274.52179
    294 0.00340136 180.158584 274.88693
    263 0.00380228 180.110965 275.32399
    324 0.00308642 180.063354 275.833301
    281 0.00355872 180.015752 276.415243
    290 0.00344828 179.968158 277.070261
    321 0.00311526 179.920574 277.798916
    317 0.00315457 179.872998 278.601672
    301 0.00332226 179.825431 279.479342
    308 0.00324675 179.777872 280.432505
    309 0.00323625 179.730322 281.461962
    288 0.00347222 179.682781 282.568435
    316 0.00316456 179.635249 283.752681
    310 0.00322581 179.587725 285.015515
    335 0.00298507 179.540211 286.357675
    317 0.00315457 179.492704 287.779804
    359 0.00278552 179.445207 289.282864
    337 0.00296736 179.397718 290.867317
    354 0.00282486 179.350238 292.533878
    367 0.0027248 179.302767 294.282973
    382 0.0026178 179.255304 296.114916
    341 0.00293255 179.207851 298.029934
    393 0.00254453 179.160405 300.027847
    404 0.00247525 179.112969 302.1087
    353 0.00283286 179.065541 304.27187
    414 0.00241546 179.018122 306.516485
    479 0.00208768 178.970712 308.841512
    403 0.00248139 178.923311 311.245357
    409 0.00244499 178.875918 313.72597
    467 0.00214133 178.828534 316.280867
    428 0.00233645 178.781158 318.906928
    398 0.00251256 178.733792 321.60034
    458 0.00218341 178.686434 324.356967
    472 0.00211864 178.639084 327.171686
    473 0.00211416 178.591744 330.038527
    476 0.00210084 178.544412 332.950729
    467 0.00214133 178.497089 335.900682
    468 0.00213675 178.449775 338.879795
    467 0.00214133 178.402469 341.878342
    430 0.00232558 178.355172 344.886135
    485 0.00206186 178.307884 347.891363
    438 0.00228311 178.260605 350.881663
    498 0.00200803 178.213334 353.843437
    481 0.002079 178.166072 356.76227
    497 0.00201207 178.118818 359.62286
    465 0.00215054 178.071574 362.40918
    467 0.00214133 178.024338 365.104458
    451 0.00221729 177.977111 367.691798
    467 0.00214133 177.929892 370.153567
    469 0.0021322 177.882683 372.472404
    434 0.00230415 177.835482 374.630847
    474 0.0021097 177.788289 376.611816
    419 0.00238663 177.741106 378.398994
    446 0.00224215 177.693931 379.976835
    470 0.00212766 177.646765 381.331003
    440 0.00227273 177.599608 382.448744
    431 0.00232019 177.552459 383.318753
    370 0.0027027 177.505319 383.931745
    415 0.00240964 177.458188 384.280481
    433 0.00230947 177.411065 384.359894
    370 0.0027027 177.363951 384.167295
    411 0.00243309 177.316846 383.702392
    404 0.00247525 177.26975 382.967259
    369 0.00271003 177.222662 381.966291
    378 0.0026455 177.175583 380.706153
    415 0.00240964 177.128513 379.195618
    346 0.00289017 177.081452 377.445544
    334 0.00299401 177.034399 375.467951
    349 0.00286533 176.987355 373.276844
    338 0.00295858 176.940319 370.887319
    360 0.00277778 176.893293 368.315379
    321 0.00311526 176.846275 365.577676
    323 0.00309598 176.799266 362.69132
    336 0.00297619 176.752265 359.673566
    288 0.00347222 176.705274 356.541657
    317 0.00315457 176.658291 353.312601
    350 0.00285714 176.611316 350.00261
    310 0.00322581 176.564351 346.627723
    307 0.00325733 176.517394 343.203014
    288 0.00347222 176.470446 339.742802
    257 0.00389105 176.423506 336.260401
    271 0.00369004 176.376576 332.768588
    321 0.00311526 176.329654 329.278056
    276 0.00362319 176.28274 325.79954
    285 0.00350877 176.235836 322.342384
    305 0.00327869 176.18894 318.914984
    299 0.00334448 176.142053 315.524748
    275 0.00363636 176.095174 312.178195
    263 0.00380228 176.048305 308.880933
    264 0.00378788 176.001444 305.637833
    261 0.00383142 175.954592 302.452916
    241 0.00414938 175.907748 299.329714
    259 0.003861 175.860913 296.270624
    274 0.00364964 175.814087 293.277961
    241 0.00414938 175.76727 290.353274
    226 0.00442478 175.720461 287.497712
    223 0.0044843 175.673661 284.712214
    227 0.00440529 175.62687 281.996583
    232 0.00431034 175.580088 279.351087
    261 0.00383142 175.533314 276.775402
    247 0.00404858 175.486549 274.268985
    201 0.00497512 175.439793 271.831074
    213 0.00469484 175.393045 269.460735
    232 0.00431034 175.346306 267.156837
    237 0.00421941 175.299576 264.918203
    231 0.004329 175.252855 262.743475
    243 0.00411523 175.206142 260.631278
    245 0.00408163 175.159438 258.580245
    211 0.00473934 175.112742 256.588668
    227 0.00440529 175.066056 254.655115
    228 0.00438596 175.019378 252.778035
    208 0.00480769 174.972709 250.955875
    215 0.00465116 174.926049 249.18706
    229 0.00436681 174.879397 247.470204
    214 0.0046729 174.832754 245.803462
    223 0.0044843 174.78612 244.185487
    196 0.00510204 174.739494 242.61477
    222 0.0045045 174.692877 241.089872
    198 0.00505051 174.646269 239.609333
    220 0.00454545 174.59967 238.171784
    223 0.0044843 174.553079 236.775826
    198 0.00505051 174.506497 235.420152
    194 0.00515464 174.459924 234.103517
    202 0.0049505 174.41336 232.824531
    207 0.00483092 174.366804 231.58203
    192 0.00520833 174.320257 230.374824
    211 0.00473934 174.273718 229.201766
    193 0.00518135 174.227189 228.061718
    187 0.00534759 174.180668 226.95369
    192 0.00520833 174.134156 225.876441
    220 0.00454545 174.087652 224.829047
    171 0.00584795 174.041157 223.810517
    206 0.00485437 173.994671 222.819893
    211 0.00473934 173.948194 221.856248
    205 0.00487805 173.901725 220.918684
    195 0.00512821 173.855266 220.006344
    206 0.00485437 173.808814 219.118382
    216 0.00462963 173.762372 218.25403
    165 0.00606061 173.715938 217.412432
    208 0.00480769 173.669513 216.59287
    173 0.00578035 173.623097 215.794614
    180 0.00555556 173.576689 215.016968
    208 0.00480769 173.530291 214.259244
    194 0.00515464 173.483901 213.520852
    189 0.00529101 173.437519 212.801038
    179 0.00558659 173.391146 212.099251
    193 0.00518135 173.344783 211.414907
    173 0.00578035 173.298427 210.74744
    182 0.00549451 173.252081 210.096297
    186 0.00537634 173.205743 209.460958
    199 0.00502513 173.159414 208.840905
    167 0.00598802 173.113094 208.235658
    185 0.00540541 173.066782 207.644762
    190 0.00526316 173.020479 207.06771
    178 0.00561798 172.974185 206.504095
    180 0.00555556 172.927899 205.95349
    163 0.00613497 172.881622 205.415488
    196 0.00510204 172.835354 204.889692
    180 0.00555556 172.789095 204.375767
    179 0.00558659 172.742844 203.873223
    218 0.00458716 172.696603 203.381869
    180 0.00555556 172.650369 202.901246
    190 0.00526316 172.604145 202.431067
    186 0.00537634 172.557929 201.971006
    185 0.00540541 172.511722 201.520775
    155 0.00645161 172.465524 201.08006
    205 0.00487805 172.419334 200.648592
    178 0.00561798 172.373153 200.22609
    177 0.00564972 172.326981 199.812291
    170 0.00588235 172.280818 199.406953
    193 0.00518135 172.234663 199.009806
    178 0.00561798 172.188517 198.620618
    180 0.00555556 172.14238 198.239167
    182 0.00549451 172.096251 197.865229
    180 0.00555556 172.050132 197.498587
    181 0.00552486 172.004021 197.139063
    190 0.00526316 171.957918 196.786407
    186 0.00537634 171.911824 196.440449
    186 0.00537634 171.86574 196.101003
    197 0.00507614 171.819663 195.767894
    159 0.00628931 171.773596 195.440937
    189 0.00529101 171.727537 195.119976
    197 0.00507614 171.681487 194.80484
    185 0.00540541 171.635446 194.495374
    158 0.00632911 171.589413 194.191439
    183 0.00546448 171.543389 193.892862
    184 0.00543478 171.497374 193.599514
    161 0.00621118 171.451367 193.311258
    184 0.00543478 171.40537 193.027958
    177 0.00564972 171.359381 192.749486
    184 0.00543478 171.3134 192.475737
    164 0.00609756 171.267429 192.20655
    174 0.00574713 171.221466 191.941831
    179 0.00558659 171.175512 191.681459
    166 0.0060241 171.129566 191.425335
    185 0.00540541 171.083629 191.173343
    171 0.00584795 171.037701 190.925385
    165 0.00606061 170.991782 190.681357
    148 0.00675676 170.945872 190.441166
    176 0.00568182 170.89997 190.204725
    170 0.00588235 170.854077 189.971925
    151 0.00662252 170.808192 189.742687
    183 0.00546448 170.762316 189.516925
    175 0.00571429 170.71645 189.294557
    154 0.00649351 170.670591 189.0755
    167 0.00598802 170.624742 188.859694
    190 0.00526316 170.578901 188.64703
    190 0.00526316 170.533069 188.437451
    196 0.00510204 170.487245 188.230885
    185 0.00540541 170.441431 188.027264
    152 0.00657895 170.395625 187.826518
    149 0.00671141 170.349828 187.628585
    163 0.00613497 170.304039 187.433395
    183 0.00546448 170.258259 187.240894
    165 0.00606061 170.212488 187.051024
    182 0.00549451 170.166726 186.863706
    171 0.00584795 170.120972 186.678912
    167 0.00598802 170.075227 186.496567
    164 0.00609756 170.029491 186.316622
    179 0.00558659 169.983764 186.139028
    169 0.00591716 169.938045 185.963743
    169 0.00591716 169.892335 185.790685
    161 0.00621118 169.846634 185.619851
    169 0.00591716 169.800941 185.45116
    201 0.00497512 169.755257 185.284579
    173 0.00578035 169.709582 185.120063
    173 0.00578035 169.663916 184.957571
    142 0.00704225 169.618258 184.797057
    159 0.00628931 169.572609 184.638486
    184 0.00543478 169.526969 184.481812
    168 0.00595238 169.481337 184.327001
    158 0.00632911 169.435714 184.174019
    182 0.00549451 169.3901 184.022819
    183 0.00546448 169.344495 183.873372
    171 0.00584795 169.298898 183.725642
    177 0.00564972 169.25331 183.579593
    181 0.00552486 169.207731 183.435196
    164 0.00609756 169.16216 183.292426
    170 0.00588235 169.116599 183.151227
    164 0.00609756 169.071046 183.011601
    187 0.00534759 169.025501 182.873492
    184 0.00543478 168.979966 182.736883
    195 0.00512821 168.934439 182.601741
    176 0.00568182 168.88892 182.468045
    187 0.00534759 168.843411 182.335761
    173 0.00578035 168.79791 182.204866
    162 0.00617284 168.752418 182.07534
    162 0.00617284 168.706935 181.947147
    163 0.00613497 168.66146 181.820269
    153 0.00653595 168.615994 181.69468
    143 0.00699301 168.570537 181.57036
    173 0.00578035 168.525089 181.447284
    156 0.00641026 168.479649 181.325438
    163 0.00613497 168.434218 181.204779
    171 0.00584795 168.388796 181.085314
    218 0.00458716 168.343382 180.967
    163 0.00613497 168.297977 180.849829
    164 0.00609756 168.252581 180.733775
    181 0.00552486 168.207194 180.618824
    139 0.00719424 168.161815 180.504953
    171 0.00584795 168.116445 180.392148
    159 0.00628931 168.071084 180.28039
    170 0.00588235 168.025731 180.169656
    184 0.00543478 167.980387 180.059938
    189 0.00529101 167.935052 179.951212
    169 0.00591716 167.889726 179.843466
    161 0.00621118 167.844408 179.73668
    192 0.00520833 167.799099 179.630849
    184 0.00543478 167.753799 179.525937
    155 0.00645161 167.708507 179.421953
    154 0.00649351 167.663225 179.318865
    185 0.00540541 167.617951 179.216667
    149 0.00671141 167.572685 179.11534
    164 0.00609756 167.527429 179.014876
    146 0.00684932 167.482181 178.915256
    158 0.00632911 167.436942 178.816469
    156 0.00641026 167.391711 178.718505
    171 0.00584795 167.346489 178.621343
    180 0.00555556 167.301276 178.524981
    155 0.00645161 167.256072 178.429398
    168 0.00595238 167.210876 178.334587
    174 0.00574713 167.165689 178.240533
    153 0.00653595 167.120511 178.147227
    156 0.00641026 167.075342 178.054656
    175 0.00571429 167.030181 177.962812
    182 0.00549451 166.985029 177.871678
    175 0.00571429 166.939886 177.781245
    198 0.00505051 166.894751 177.691503
    155 0.00645161 166.849625 177.602444
    177 0.00564972 166.804508 177.514051
    194 0.00515464 166.7594 177.426319
    145 0.00689655 166.7143 177.339236
    196 0.00510204 166.669209 177.252794
    178 0.00561798 166.624127 177.166982
    158 0.00632911 166.579053 177.081787
    169 0.00591716 166.533989 176.997206
    161 0.00621118 166.488933 176.913224
    154 0.00649351 166.443885 176.829834
    160 0.00625 166.398847 176.747027
    176 0.00568182 166.353817 176.664798
    175 0.00571429 166.308795 176.58313
    164 0.00609756 166.263783 176.502021
    160 0.00625 166.218779 176.421459
    194 0.00515464 166.173784 176.341441
    165 0.00606061 166.128798 176.261954
    178 0.00561798 166.08382 176.182994
    163 0.00613497 166.038851 176.104552
    175 0.00571429 165.993891 176.026623
    183 0.00546448 165.94894 175.9492
    177 0.00564972 165.903997 175.872272
    169 0.00591716 165.859063 175.79584
    159 0.00628931 165.814137 175.719892
    182 0.00549451 165.769221 175.644425
    185 0.00540541 165.724313 175.569433
    153 0.00653595 165.679414 175.494913
    176 0.00568182 165.634523 175.420856
    174 0.00574713 165.589642 175.347257
    156 0.00641026 165.544769 175.274113
    152 0.00657895 165.499904 175.201422
    151 0.00662252 165.455049 175.129174
    163 0.00613497 165.410202 175.05737
    176 0.00568182 165.365364 174.986003
    175 0.00571429 165.320535 174.915071
    162 0.00617284 165.275714 174.84457
    169 0.00591716 165.230902 174.774494
    163 0.00613497 165.186099 174.704843
    163 0.00613497 165.141304 174.635611
    143 0.00699301 165.096518 174.566795
    178 0.00561798 165.051741 174.498392
    171 0.00584795 165.006973 174.430402
    162 0.00617284 164.962213 174.362816
    165 0.00606061 164.917462 174.295633
    180 0.00555556 164.87272 174.228851
    166 0.0060241 164.827987 174.162467
    198 0.00505051 164.783262 174.096476
    165 0.00606061 164.738546 174.030877
    183 0.00546448 164.693839 173.965666
    158 0.00632911 164.64914 173.900842
    149 0.00671141 164.60445 173.836399
    176 0.00568182 164.559769 173.772336
    154 0.00649351 164.515096 173.708651
    182 0.00549451 164.470433 173.645338
    164 0.00609756 164.425778 173.582397
    180 0.00555556 164.381131 173.519824
    170 0.00588235 164.336494 173.457619
    159 0.00628931 164.291865 173.395772
    175 0.00571429 164.247245 173.334289
    165 0.00606061 164.202633 173.27316
    164 0.00609756 164.158031 173.212389
    168 0.00595238 164.113437 173.151968
    167 0.00598802 164.068851 173.091898
    169 0.00591716 164.024275 173.032173
    150 0.00666667 163.979707 172.972794
    174 0.00574713 163.935148 172.913756
    134 0.00746269 163.890598 172.855059
    154 0.00649351 163.846056 172.7967
    174 0.00574713 163.801523 172.738673
    179 0.00558659 163.756999 172.68098
    168 0.00595238 163.712483 172.623618
    147 0.00680272 163.667976 172.566585
    158 0.00632911 163.623478 172.509874
    140 0.00714286 163.578989 172.453489
    152 0.00657895 163.534508 172.397426
    144 0.00694444 163.490037 172.341685
    147 0.00680272 163.445573 172.28626
    150 0.00666667 163.401119 172.23115
    153 0.00653595 163.356673 172.176354
    182 0.00549451 163.312236 172.121871
    171 0.00584795 163.267808 172.067697
    161 0.00621118 163.223388 172.013833
    154 0.00649351 163.178977 171.960276
    161 0.00621118 163.134575 171.907023
    167 0.00598802 163.090182 171.854074
    160 0.00625 163.045797 171.801425
    163 0.00613497 163.001421 171.749082
    154 0.00649351 162.957054 171.697032
    133 0.0075188 162.912695 171.645283
    152 0.00657895 162.868345 171.593827
    137 0.00729927 162.824004 171.54267
    175 0.00571429 162.779672 171.491803
    147 0.00680272 162.735348 171.441231
    162 0.00617284 162.691033 171.390948
    149 0.00671141 162.646727 171.340956
    161 0.00621118 162.602429 171.291252
    164 0.00609756 162.55814 171.241835
    148 0.00675676 162.51386 171.192707
    153 0.00653595 162.469589 171.143862
    154 0.00649351 162.425326 171.095304
    152 0.00657895 162.381072 171.047027
    169 0.00591716 162.336827 170.999035
    175 0.00571429 162.292591 170.951324
    184 0.00543478 162.248363 170.903895
    150 0.00666667 162.204144 170.856746
    142 0.00704225 162.159934 170.809878
    181 0.00552486 162.115732 170.763286
    161 0.00621118 162.071539 170.716976
    133 0.0075188 162.027355 170.670942
    167 0.00598802 161.983179 170.625185
    138 0.00724638 161.939013 170.579706
    151 0.00662252 161.894855 170.534502
    180 0.00555556 161.850705 170.489575
    152 0.00657895 161.806565 170.444922
    174 0.00574713 161.762433 170.400546
    159 0.00628931 161.71831 170.356443
    163 0.00613497 161.674195 170.312617
    153 0.00653595 161.63009 170.269063
    164 0.00609756 161.585993 170.225785
    139 0.00719424 161.541904 170.182779
    158 0.00632911 161.497825 170.140049
    174 0.00574713 161.453754 170.097589
    158 0.00632911 161.409692 170.055407
    144 0.00694444 161.365638 170.013496
    159 0.00628931 161.321594 169.97186
    163 0.00613497 161.277558 169.930497
    147 0.00680272 161.233531 169.889407
    165 0.00606061 161.189512 169.848593
    163 0.00613497 161.145502 169.808052
    139 0.00719424 161.101501 169.767786
    153 0.00653595 161.057509 169.727793
    147 0.00680272 161.013525 169.688078
    192 0.00520833 160.96955 169.648636
    165 0.00606061 160.925584 169.60947
    180 0.00555556 160.881627 169.57058
    160 0.00625 160.837678 169.531969
    170 0.00588235 160.793738 169.493631
    169 0.00591716 160.749806 169.455574
    162 0.00617284 160.705884 169.417794
    170 0.00588235 160.66197 169.380292
    162 0.00617284 160.618065 169.34307
    155 0.00645161 160.574168 169.306129
    145 0.00689655 160.530281 169.269468
    158 0.00632911 160.486402 169.233088
    162 0.00617284 160.442531 169.196992
    151 0.00662252 160.39867 169.161178
    153 0.00653595 160.354817 169.12565
    174 0.00574713 160.310973 169.090405
    153 0.00653595 160.267137 169.055448
    145 0.00689655 160.223311 169.020777
    158 0.00632911 160.179493 168.986396
    142 0.00704225 160.135683 168.952302
    154 0.00649351 160.091883 168.918501
    169 0.00591716 160.048091 168.88499
    167 0.00598802 160.004308 168.851773
    142 0.00704225 159.960533 168.81885
    179 0.00558659 159.916768 168.786221
    175 0.00571429 159.873011 168.753892
    146 0.00684932 159.829263 168.721859
    169 0.00591716 159.785523 168.690128
    176 0.00568182 159.741792 168.658698
    180 0.00555556 159.69807 168.627572
    174 0.00574713 159.654357 168.596749
    180 0.00555556 159.610652 168.566234
    171 0.00584795 159.566956 168.536026
    173 0.00578035 159.523269 168.50613
    165 0.00606061 159.479591 168.476543
    147 0.00680272 159.435921 168.447272
    159 0.00628931 159.39226 168.418315
    165 0.00606061 159.348608 168.389677
    171 0.00584795 159.304964 168.361358
    174 0.00574713 159.261329 168.333361
    143 0.00699301 159.217703 168.305687
    153 0.00653595 159.174086 168.278341
    161 0.00621118 159.130477 168.251323
    158 0.00632911 159.086877 168.224634
    143 0.00699301 159.043286 168.198282
    156 0.00641026 158.999703 168.172262
    163 0.00613497 158.956129 168.146583
    149 0.00671141 158.912564 168.121243
    133 0.0075188 158.869008 168.096249
    159 0.00628931 158.82546 168.071598
    155 0.00645161 158.781921 168.047299
    179 0.00558659 158.738391 168.02335
    171 0.00584795 158.694869 167.999757
    170 0.00588235 158.651356 167.97652
    131 0.00763359 158.607852 167.953645
    168 0.00595238 158.564357 167.931134
    136 0.00735294 158.52087 167.90899
    147 0.00680272 158.477392 167.887218
    156 0.00641026 158.433923 167.865818
    209 0.00478469 158.390463 167.844797
    154 0.00649351 158.347011 167.824155
    156 0.00641026 158.303568 167.803899
    146 0.00684932 158.260133 167.78403
    169 0.00591716 158.216708 167.764555
    159 0.00628931 158.173291 167.745473
    138 0.00724638 158.129883 167.726793
    159 0.00628931 158.086483 167.708515
    163 0.00613497 158.043093 167.690647
    162 0.00617284 157.999711 167.673189
    173 0.00578035 157.956337 167.656148
    158 0.00632911 157.912973 167.639529
    186 0.00537634 157.869617 167.623333
    147 0.00680272 157.82627 167.607569
    179 0.00558659 157.782931 167.592239
    183 0.00546448 157.739601 167.577348
    168 0.00595238 157.69628 167.5629
    184 0.00543478 157.652968 167.548904
    139 0.00719424 157.609665 167.535361
    145 0.00689655 157.56637 167.522278
    166 0.0060241 157.523084 167.50966
    167 0.00598802 157.479806 167.497513
    177 0.00564972 157.436538 167.485841
    166 0.0060241 157.393278 167.474653
    159 0.00628931 157.350026 167.463949
    151 0.00662252 157.306784 167.453741
    147 0.00680272 157.26355 167.444033
    177 0.00564972 157.220325 167.434829
    163 0.00613497 157.177109 167.426138
    174 0.00574713 157.133901 167.417966
    161 0.00621118 157.090702 167.41032
    167 0.00598802 157.047512 167.403203
    164 0.00609756 157.00433 167.396628
    165 0.00606061 156.961158 167.390598
    182 0.00549451 156.917994 167.385123
    136 0.00735294 156.874838 167.380205
    165 0.00606061 156.831692 167.375858
    177 0.00564972 156.788554 167.372084
    140 0.00714286 156.745425 167.368896
    175 0.00571429 156.702304 167.366297
    169 0.00591716 156.659192 167.3643
    147 0.00680272 156.616089 167.362909
    164 0.00609756 156.572995 167.362134
    160 0.00625 156.52991 167.361984
    147 0.00680272 156.486833 167.362469
    147 0.00680272 156.443765 167.363597
    169 0.00591716 156.400705 167.365375
    178 0.00561798 156.357655 167.367817
    144 0.00694444 156.314613 167.37093
    176 0.00568182 156.271579 167.374723
    152 0.00657895 156.228555 167.379207
    143 0.00699301 156.185539 167.384394
    171 0.00584795 156.142532 167.39029
    158 0.00632911 156.099533 167.396911
    145 0.00689655 156.056544 167.404264
    148 0.00675676 156.013563 167.412362
    166 0.0060241 155.970591 167.421215
    176 0.00568182 155.927627 167.430835
    161 0.00621118 155.884672 167.441239
    174 0.00574713 155.841726 167.452429
    160 0.00625 155.798789 167.464427
    158 0.00632911 155.75586 167.47724
    168 0.00595238 155.71294 167.490885
    163 0.00613497 155.670029 167.505373
    170 0.00588235 155.627127 167.520721
    152 0.00657895 155.584233 167.536937
    160 0.00625 155.541348 167.554042
    144 0.00694444 155.498472 167.572046
    155 0.00645161 155.455604 167.590968
    160 0.00625 155.412745 167.61082
    158 0.00632911 155.369895 167.631621
    154 0.00649351 155.327054 167.653384
    146 0.00684932 155.284221 167.676127
    155 0.00645161 155.241397 167.699873
    170 0.00588235 155.198582 167.724631
    159 0.00628931 155.155775 167.750425
    173 0.00578035 155.112977 167.77727
    162 0.00617284 155.070188 167.805194
    153 0.00653595 155.027408 167.834202
    182 0.00549451 154.984636 167.864327
    164 0.00609756 154.941873 167.895584
    167 0.00598802 154.899119 167.927998
    160 0.00625 154.856373 167.961586
    165 0.00606061 154.813636 167.996375
    155 0.00645161 154.770908 168.032385
    173 0.00578035 154.728189 168.069642
    167 0.00598802 154.685478 168.108168
    165 0.00606061 154.642776 168.147992
    147 0.00680272 154.600083 168.189135
    165 0.00606061 154.557399 168.231625
    160 0.00625 154.514723 168.275493
    158 0.00632911 154.472056 168.320761
    191 0.0052356 154.429397 168.367461
    159 0.00628931 154.386748 168.415616
    175 0.00571429 154.344107 168.465265
    169 0.00591716 154.301475 168.516433
    163 0.00613497 154.258851 168.569153
    169 0.00591716 154.216237 168.623454
    168 0.00595238 154.173631 168.679372
    193 0.00518135 154.131033 168.736938
    195 0.00512821 154.088445 168.796191
    163 0.00613497 154.045865 168.857158
    144 0.00694444 154.003294 168.919882
    143 0.00699301 153.960731 168.984394
    177 0.00564972 153.918177 169.050732
    156 0.00641026 153.875632 169.118942
    149 0.00671141 153.833096 169.189057
    175 0.00571429 153.790569 169.26112
    176 0.00568182 153.74805 169.335162
    187 0.00534759 153.70554 169.41124
    158 0.00632911 153.663038 169.489389
    162 0.00617284 153.620546 169.569655
    179 0.00558659 153.578062 169.652078
    197 0.00507614 153.535586 169.736711
    168 0.00595238 153.49312 169.82359
    186 0.00537634 153.450662 169.912773
    192 0.00520833 153.408213 170.004303
    174 0.00574713 153.365773 170.098232
    192 0.00520833 153.323341 170.194603
    169 0.00591716 153.280918 170.293473
    134 0.00746269 153.238504 170.394901
    184 0.00543478 153.196098 170.498932
    182 0.00549451 153.153702 170.605623
    153 0.00653595 153.111314 170.715021
    165 0.00606061 153.068934 170.827204
    198 0.00505051 153.026564 170.942199
    189 0.00529101 152.984202 171.060089
    186 0.00537634 152.941849 171.180922
    189 0.00529101 152.899504 171.30476
    159 0.00628931 152.857169 171.431661
    197 0.00507614 152.814841 171.561688
    155 0.00645161 152.772523 171.694902
    182 0.00549451 152.730214 171.831367
    200 0.005 152.687913 171.971142
    216 0.00462963 152.645621 172.114296
    202 0.0049505 152.603337 172.260888
    171 0.00584795 152.561063 172.410988
    198 0.00505051 152.518797 172.564661
    169 0.00591716 152.476539 172.721966
    178 0.00561798 152.434291 172.882971
    182 0.00549451 152.392051 173.04773
    186 0.00537634 152.34982 173.216327
    201 0.00497512 152.307597 173.388814
    210 0.0047619 152.265384 173.565257
    205 0.00487805 152.223179 173.745713
    198 0.00505051 152.180983 173.93025
    183 0.00546448 152.138795 174.118921
    201 0.00497512 152.096616 174.311789
    189 0.00529101 152.054446 174.508906
    184 0.00543478 152.012285 174.710324
    168 0.00595238 151.970132 174.916104
    195 0.00512821 151.927988 175.12628
    190 0.00526316 151.885853 175.340913
    215 0.00465116 151.843727 175.560034
    179 0.00558659 151.801609 175.783689
    202 0.0049505 151.7595 176.01189
    196 0.00510204 151.7174 176.244694
    214 0.0046729 151.675308 176.482108
    193 0.00518135 151.633225 176.724152
    174 0.00574713 151.591151 176.970828
    178 0.00561798 151.549086 177.222147
    220 0.00454545 151.507029 177.478098
    214 0.0046729 151.464981 177.738669
    176 0.00568182 151.422942 178.003835
    186 0.00537634 151.380911 178.273569
    198 0.00505051 151.338889 178.54781
    227 0.00440529 151.296876 178.826512
    182 0.00549451 151.254872 179.109623
    181 0.00552486 151.212876 179.397048
    211 0.00473934 151.170889 179.6887
    195 0.00512821 151.128911 179.98445
    187 0.00534759 151.086941 180.28421
    229 0.00436681 151.04498 180.587825
    206 0.00485437 151.003028 180.89514
    208 0.00480769 150.961085 181.20598
    186 0.00537634 150.91915 181.520167
    207 0.00483092 150.877224 181.837479
    214 0.0046729 150.835307 182.157704
    195 0.00512821 150.793399 182.480585
    170 0.00588235 150.751499 182.805869
    207 0.00483092 150.709608 183.133258
    223 0.0044843 150.667725 183.462468
    217 0.00460829 150.625852 183.793149
    193 0.00518135 150.583987 184.124997
    197 0.00507614 150.542131 184.457632
    197 0.00507614 150.500283 184.790681
    210 0.0047619 150.458445 185.123728
    177 0.00564972 150.416615 185.456391
    200 0.005 150.374793 185.788229
    201 0.00497512 150.332981 186.118794
    222 0.0045045 150.291177 186.44764
    214 0.0046729 150.249382 186.774286
    225 0.00444444 150.207595 187.098273
    226 0.00442478 150.165818 187.419103
    205 0.00487805 150.124049 187.736297
    203 0.00492611 150.082288 188.049359
    193 0.00518135 150.040537 188.357792
    203 0.00492611 149.998794 188.661118
    178 0.00561798 149.95706 188.958826
    209 0.00478469 149.915334 189.250476
    184 0.00543478 149.873618 189.535587
    191 0.0052356 149.83191 189.813698
    202 0.0049505 149.790211 190.084371
    228 0.00438596 149.74852 190.347198
    208 0.00480769 149.706838 190.60177
    195 0.00512821 149.665165 190.847718
    197 0.00507614 149.623501 191.084686
    201 0.00497512 149.581845 191.312375
    212 0.00471698 149.540198 191.530476
    171 0.00584795 149.49856 191.738749
    175 0.00571429 149.456931 191.936961
    205 0.00487805 149.41531 192.124939
    201 0.00497512 149.373698 192.302522
    230 0.00434783 149.332094 192.469593
    185 0.00540541 149.2905 192.626107
    215 0.00465116 149.248914 192.772012
    224 0.00446429 149.207337 192.907318
    201 0.00497512 149.165768 193.032074
    191 0.0052356 149.124209 193.146346
    192 0.00520833 149.082658 193.250266
    213 0.00469484 149.041115 193.343984
    195 0.00512821 148.999582 193.427699
    200 0.005 148.958057 193.501628
    210 0.0047619 148.916541 193.566046
    198 0.00505051 148.875033 193.621244
    225 0.00444444 148.833535 193.667535
    239 0.0041841 148.792045 193.705281
    176 0.00568182 148.750563 193.734852
    169 0.00591716 148.709091 193.756649
    201 0.00497512 148.667627 193.771098
    203 0.00492611 148.626172 193.778638
    200 0.005 148.584726 193.779733
    190 0.00526316 148.543288 193.774854
    193 0.00518135 148.501859 193.764505
    202 0.0049505 148.460439 193.749147
    210 0.0047619 148.419027 193.729302
    236 0.00423729 148.377624 193.70548
    213 0.00469484 148.33623 193.678193
    212 0.00471698 148.294845 193.647932
    226 0.00442478 148.253468 193.615237
    196 0.00510204 148.212101 193.580592
    190 0.00526316 148.170741 193.544504
    223 0.0044843 148.129391 193.507459
    189 0.00529101 148.088049 193.469927
    195 0.00512821 148.046716 193.432381
    216 0.00462963 148.005392 193.395246
    213 0.00469484 147.964076 193.358979
    236 0.00423729 147.922769 193.323983
    214 0.0046729 147.881471 193.290656
    236 0.00423729 147.840182 193.259384
    206 0.00485437 147.798901 193.230488
    209 0.00478469 147.757629 193.204311
    208 0.00480769 147.716366 193.181166
    218 0.00458716 147.675111 193.161306
    211 0.00473934 147.633865 193.145031
    227 0.00440529 147.592628 193.132542
    203 0.00492611 147.5514 193.124062
    191 0.0052356 147.51018 193.119761
    195 0.00512821 147.468969 193.11982
    236 0.00423729 147.427767 193.124334
    205 0.00487805 147.386573 193.133446
    203 0.00492611 147.345389 193.14721
    216 0.00462963 147.304212 193.165702
    206 0.00485437 147.263045 193.188967
    195 0.00512821 147.221886 193.217027
    233 0.00429185 147.180737 193.249859
    214 0.0046729 147.139595 193.287449
    197 0.00507614 147.098463 193.329764
    210 0.0047619 147.057339 193.376742
    210 0.0047619 147.016224 193.428305
    201 0.00497512 146.975118 193.484378
    225 0.00444444 146.93402 193.544872
    237 0.00421941 146.892931 193.609655
    189 0.00529101 146.851851 193.678625
    221 0.00452489 146.810779 193.751642
    216 0.00462963 146.769717 193.828586
    218 0.00458716 146.728663 193.909295
    222 0.0045045 146.687617 193.993631
    218 0.00458716 146.646581 194.081456
    221 0.00452489 146.605553 194.172619
    215 0.00465116 146.564534 194.266977
    215 0.00465116 146.523523 194.36437
    193 0.00518135 146.482522 194.464664
    220 0.00454545 146.441529 194.567713
    202 0.0049505 146.400544 194.673392
    216 0.00462963 146.359569 194.781553
    224 0.00446429 146.318602 194.892087
    215 0.00465116 146.277644 195.004884
    233 0.00429185 146.236695 195.119826
    247 0.00404858 146.195754 195.236811
    229 0.00436681 146.154822 195.355748
    230 0.00434783 146.113899 195.476568
    222 0.0045045 146.072984 195.599165
    209 0.00478469 146.032078 195.723494
    206 0.00485437 145.991181 195.849488
    199 0.00502513 145.950293 195.977095
    229 0.00436681 145.909413 196.106285
    229 0.00436681 145.868542 196.237013
    213 0.00469484 145.82768 196.369247
    215 0.00465116 145.786827 196.502979
    223 0.0044843 145.745982 196.638189
    214 0.0046729 145.705146 196.774878
    200 0.005 145.664319 196.913036
    233 0.00429185 145.6235 197.05269
    223 0.0044843 145.58269 197.193847
    218 0.00458716 145.541889 197.3365
    252 0.00396825 145.501097 197.480699
    220 0.00454545 145.460313 197.626487
    196 0.00510204 145.419538 197.773866
    215 0.00465116 145.378771 197.922881
    239 0.0041841 145.338014 198.073587
    245 0.00408163 145.297265 198.226031
    228 0.00438596 145.256525 198.380254
    233 0.00429185 145.215794 198.536317
    237 0.00421941 145.175071 198.694293
    232 0.00431034 145.134357 198.854248
    230 0.00434783 145.093652 199.016237
    232 0.00431034 145.052955 199.180352
    189 0.00529101 145.012267 199.346681
    258 0.00387597 144.971588 199.515313
    243 0.00411523 144.930918 199.686337
    213 0.00469484 144.890256 199.859852
    237 0.00421941 144.849603 200.035977
    237 0.00421941 144.808959 200.21485
    221 0.00452489 144.768323 200.396555
    241 0.00414938 144.727697 200.581249
    211 0.00473934 144.687079 200.76907
    231 0.004329 144.646469 200.960155
    261 0.00383142 144.605869 201.154669
    223 0.0044843 144.565277 201.352783
    242 0.00413223 144.524694 201.554668
    234 0.0042735 144.484119 201.760516
    220 0.00454545 144.443553 201.9705
    230 0.00434783 144.402996 202.184852
    226 0.00442478 144.362448 202.403767
    215 0.00465116 144.321908 202.627476
    208 0.00480769 144.281377 202.856186
    240 0.00416667 144.240855 203.090173
    228 0.00438596 144.200342 203.329688
    210 0.0047619 144.159837 203.57497
    246 0.00406504 144.119341 203.82629
    231 0.004329 144.078854 204.083928
    233 0.00429185 144.038375 204.348145
    229 0.00436681 143.997906 204.619242
    216 0.00462963 143.957444 204.897506
    236 0.00423729 143.916992 205.183231
    220 0.00454545 143.876548 205.476714
    206 0.00485437 143.836113 205.778252
    233 0.00429185 143.795687 206.088152
    248 0.00403226 143.75527 206.406711
    254 0.00393701 143.714861 206.734222
    215 0.00465116 143.674461 207.070956
    222 0.0045045 143.634069 207.417258
    232 0.00431034 143.593687 207.773382
    241 0.00414938 143.553313 208.13963
    233 0.00429185 143.512948 208.516263
    255 0.00392157 143.472591 208.903541
    259 0.003861 143.432243 209.301722
    233 0.00429185 143.391904 209.711028
    234 0.0042735 143.351574 210.131713
    226 0.00442478 143.311252 210.563979
    232 0.00431034 143.270939 211.008026
    261 0.00383142 143.230635 211.464034
    225 0.00444444 143.19034 211.932141
    243 0.00411523 143.150053 212.412534
    230 0.00434783 143.109775 212.905298
    229 0.00436681 143.069506 213.410535
    256 0.00390625 143.029245 213.928283
    212 0.00471698 142.988993 214.458663
    250 0.004 142.94875 215.001662
    256 0.00390625 142.908516 215.557276
    228 0.00438596 142.86829 216.125482
    232 0.00431034 142.828073 216.706195
    264 0.00378788 142.787865 217.299318
    232 0.00431034 142.747665 217.904724
    254 0.00393701 142.707474 218.522245
    253 0.00395257 142.667292 219.151688
    256 0.00390625 142.627119 219.792804
    262 0.00381679 142.586954 220.445326
    247 0.00404858 142.546798 221.108912
    238 0.00420168 142.506651 221.783235
    258 0.00387597 142.466512 222.467887
    260 0.00384615 142.426383 223.162415
    244 0.00409836 142.386262 223.86631
    259 0.003861 142.346149 224.579096
    240 0.00416667 142.306046 225.300204
    257 0.00389105 142.265951 226.028975
    270 0.0037037 142.225864 226.764784
    253 0.00395257 142.185787 227.506891
    250 0.004 142.145718 228.254541
    277 0.00361011 142.105658 229.006944
    256 0.00390625 142.065607 229.763252
    260 0.00384615 142.025564 230.522572
    260 0.00384615 141.98553 231.283965
    271 0.00369004 141.945505 232.046474
    254 0.00393701 141.905489 232.809064
    245 0.00408163 141.865481 233.570696
    281 0.00355872 141.825482 234.330281
    271 0.00369004 141.785492 235.086669
    258 0.00387597 141.74551 235.838752
    270 0.0037037 141.705537 236.58538
    241 0.00414938 141.665573 237.325319
    241 0.00414938 141.625618 238.057381
    261 0.00383142 141.585671 238.78033
    300 0.00333333 141.545733 239.492932
    269 0.00371747 141.505804 240.193947
    263 0.00380228 141.465883 240.882169
    255 0.00392157 141.425972 241.556365
    268 0.00373134 141.386068 242.215332
    264 0.00378788 141.346174 242.85789
    265 0.00377358 141.306288 243.482874
    268 0.00373134 141.266411 244.089179
    265 0.00377358 141.226543 244.675724
    274 0.00364964 141.186684 245.241454
    274 0.00364964 141.146833 245.785408
    303 0.00330033 141.106991 246.306645
    302 0.00331126 141.067158 246.804354
    242 0.00413223 141.027333 247.277719
    280 0.00357143 140.987517 247.726024
    300 0.00333333 140.94771 248.148633
    297 0.003367 140.907911 248.544983
    300 0.00333333 140.868122 248.914623
    299 0.00334448 140.828341 249.257143
    292 0.00342466 140.788568 249.57227
    277 0.00361011 140.748805 249.859807
    293 0.00341297 140.70905 250.119618
    270 0.0037037 140.669304 250.351689
    293 0.00341297 140.629566 250.556099
    261 0.00383142 140.589837 250.732987
    297 0.003367 140.550117 250.882577
    275 0.00363636 140.510406 251.005229
    265 0.00377358 140.470704 251.101293
    273 0.003663 140.43101 251.171271
    273 0.003663 140.391325 251.215694
    287 0.00348432 140.351648 251.235164
    277 0.00361011 140.311981 251.230321
    281 0.00355872 140.272322 251.201928
    283 0.00353357 140.232671 251.150687
    265 0.00377358 140.19303 251.077436
    275 0.00363636 140.153397 250.982996
    245 0.00408163 140.113773 250.868225
    295 0.00338983 140.074158 250.73402
    254 0.00393701 140.034551 250.581259
    292 0.00342466 139.994953 250.410851
    273 0.003663 139.955364 250.223698
    281 0.00355872 139.915783 250.020761
    257 0.00389105 139.876212 249.802859
    248 0.00403226 139.836649 249.570922
    257 0.00389105 139.797094 249.325834
    253 0.00395257 139.757549 249.068416
    277 0.00361011 139.718012 248.799517
    253 0.00395257 139.678483 248.519937
    296 0.00337838 139.638964 248.230448
    258 0.00387597 139.599453 247.931809
    265 0.00377358 139.559951 247.624734
    242 0.00413223 139.520458 247.309886
    288 0.00347222 139.480973 246.987924
    249 0.00401606 139.441498 246.659496
    238 0.00420168 139.40203 246.325116
    263 0.00380228 139.362572 245.985365
    236 0.00423729 139.323122 245.64077
    236 0.00423729 139.283681 245.291862
    271 0.00369004 139.244249 244.939002
    255 0.00392157 139.204825 244.582684
    240 0.00416667 139.165411 244.223272
    221 0.00452489 139.126005 243.861184
    230 0.00434783 139.086607 243.496765
    231 0.004329 139.047218 243.130355
    259 0.003861 139.007839 242.762304
    253 0.00395257 138.968467 242.392913
    233 0.00429185 138.929105 242.022499
    244 0.00409836 138.889751 241.651351
    263 0.00380228 138.850406 241.279755
    234 0.0042735 138.81107 240.907998
    260 0.00384615 138.771742 240.536367
    224 0.00446429 138.732423 240.16515
    234 0.0042735 138.693113 239.794666
    226 0.00442478 138.653811 239.425134
    244 0.00409836 138.614519 239.056914
    259 0.003861 138.575235 238.690286
    227 0.00440529 138.535959 238.325545
    229 0.00436681 138.496693 237.963024
    218 0.00458716 138.457435 237.603058
    217 0.00460829 138.418186 237.245988
    203 0.00492611 138.378945 236.892115
    258 0.00387597 138.339713 236.541866
    230 0.00434783 138.30049 236.19558
    238 0.00420168 138.261276 235.853621
    241 0.00414938 138.222071 235.516378
    213 0.00469484 138.182874 235.18425
    220 0.00454545 138.143686 234.857609
    225 0.00444444 138.104506 234.536879
    242 0.00413223 138.065335 234.222479
    211 0.00473934 138.026173 233.914802
    224 0.00446429 137.98702 233.614225
    214 0.0046729 137.947876 233.321181
    213 0.00469484 137.90874 233.03608
    205 0.00487805 137.869613 232.759341
    228 0.00438596 137.830494 232.491365
    208 0.00480769 137.791385 232.232519
    216 0.00462963 137.752284 231.983264
    214 0.0046729 137.713192 231.743961
    229 0.00436681 137.674108 231.515003
    232 0.00431034 137.635033 231.29677
    214 0.0046729 137.595967 231.089585
    217 0.00460829 137.55691 230.893849
    223 0.0044843 137.517861 230.709913
    224 0.00446429 137.478821 230.538116
    193 0.00518135 137.43979 230.378782
    225 0.00444444 137.400768 230.232192
    220 0.00454545 137.361754 230.098688
    232 0.00431034 137.322749 229.978545
    215 0.00465116 137.283753 229.872066
    218 0.00458716 137.244765 229.779518
    225 0.00444444 137.205786 229.701118
    222 0.0045045 137.166816 229.63721
    222 0.0045045 137.127855 229.587992
    212 0.00471698 137.088902 229.553705
    228 0.00438596 137.049958 229.53457
    209 0.00478469 137.011023 229.53078
    216 0.00462963 136.972096 229.542553
    210 0.0047619 136.933178 229.570114
    193 0.00518135 136.894269 229.613649
    232 0.00431034 136.855369 229.673322
    210 0.0047619 136.816477 229.74933
    224 0.00446429 136.777594 229.841817
    203 0.00492611 136.73872 229.950926
    205 0.00487805 136.699854 230.076855
    231 0.004329 136.660997 230.21973
    216 0.00462963 136.622149 230.379652
    223 0.0044843 136.58331 230.556912
    233 0.00429185 136.544479 230.751422
    229 0.00436681 136.505657 230.963473
    195 0.00512821 136.466844 231.193128
    209 0.00478469 136.42804 231.440479
    208 0.00480769 136.389244 231.705619
    239 0.0041841 136.350457 231.98869
    230 0.00434783 136.311679 232.289754
    241 0.00414938 136.272909 232.60887
    232 0.00431034 136.234148 232.946115
    218 0.00458716 136.195396 233.30156
    207 0.00483092 136.156652 233.675182
    258 0.00387597 136.117918 234.06706
    218 0.00458716 136.079192 234.477193
    209 0.00478469 136.040474 234.90558
    224 0.00446429 136.001766 235.352207
    209 0.00478469 135.963066 235.816968
    250 0.004 135.924375 236.299932
    222 0.0045045 135.885692 236.800982
    200 0.005 135.847019 237.320006
    222 0.0045045 135.808354 237.856837
    243 0.00411523 135.769697 238.411423
    230 0.00434783 135.73105 238.983539
    227 0.00440529 135.692411 239.573019
    178 0.00561798 135.653781 240.179593
    225 0.00444444 135.61516 240.803048
    232 0.00431034 135.576547 241.443047
    253 0.00395257 135.537943 242.099284
    230 0.00434783 135.499348 242.771384
    239 0.0041841 135.460761 243.458968
    234 0.0042735 135.422183 244.161593
    222 0.0045045 135.383614 244.878677
    248 0.00403226 135.345054 245.609886
    209 0.00478469 135.306502 246.354561
    258 0.00387597 135.267959 247.112084
    243 0.00411523 135.229425 247.881807
    206 0.00485437 135.1909 248.662958
    224 0.00446429 135.152383 249.454888
    245 0.00408163 135.113875 250.256738
    243 0.00411523 135.075376 251.067663
    225 0.00444444 135.036885 251.88674
    211 0.00473934 134.998403 252.713001
    228 0.00438596 134.95993 253.545422
    215 0.00465116 134.921466 254.382927
    225 0.00444444 134.88301 255.224399
    228 0.00438596 134.844563 256.06867
    221 0.00452489 134.806125 256.914395
    233 0.00429185 134.767695 257.760457
    242 0.00413223 134.729274 258.605454
    201 0.00497512 134.690862 259.447978
    249 0.00401606 134.652459 260.286599
    246 0.00406504 134.614064 261.119814
    244 0.00409836 134.575678 261.946072
    213 0.00469484 134.537301 262.763898
    258 0.00387597 134.498932 263.571607
    242 0.00413223 134.460572 264.367605
    269 0.00371747 134.422221 265.15017
    253 0.00395257 134.383879 265.917622
    236 0.00423729 134.345545 266.668248
    284 0.00352113 134.30722 267.400286
    253 0.00395257 134.268904 268.112025
    262 0.00381679 134.230597 268.801678
    231 0.004329 134.192298 269.467466
    256 0.00390625 134.154008 270.107743
    242 0.00413223 134.115726 270.720745
    243 0.00411523 134.077454 271.304766
    245 0.00408163 134.03919 271.858125
    228 0.00438596 134.000935 272.379138
    271 0.00369004 133.962688 272.86629
    246 0.00406504 133.92445 273.318025
    256 0.00390625 133.886221 273.732847
    255 0.00392157 133.848001 274.10934
    245 0.00408163 133.809789 274.446162
    229 0.00436681 133.771587 274.742046
    275 0.00363636 133.733392 274.995839
    252 0.00396825 133.695207 275.20646
    252 0.00396825 133.65703 275.372911
    277 0.00361011 133.618862 275.49434
    257 0.00389105 133.580703 275.569955
    254 0.00393701 133.542552 275.599142
    250 0.004 133.504411 275.581365
    269 0.00371747 133.466278 275.516191
    263 0.00380228 133.428153 275.403357
    274 0.00364964 133.390037 275.242675
    254 0.00393701 133.35193 275.034125
    223 0.0044843 133.313832 274.777795
    228 0.00438596 133.275743 274.473902
    218 0.00458716 133.237662 274.122763
    242 0.00413223 133.19959 273.72485
    236 0.00423729 133.161526 273.280737
    244 0.00409836 133.123472 272.791104
    258 0.00387597 133.085426 272.256768
    257 0.00389105 133.047389 271.678604
    257 0.00389105 133.00936 271.057684
    229 0.00436681 132.97134 270.395023
    240 0.00416667 132.933329 269.691857
    243 0.00411523 132.895327 268.94942
    268 0.00373134 132.857333 268.169071
    242 0.00413223 132.819349 267.352256
    209 0.00478469 132.781372 266.500393
    245 0.00408163 132.743405 265.615018
    250 0.004 132.705446 264.697686
    265 0.00377358 132.667496 263.749997
    245 0.00408163 132.629555 262.773602
    259 0.003861 132.591622 261.770154
    238 0.00420168 132.553698 260.741308
    226 0.00442478 132.515783 259.688759
    246 0.00406504 132.477877 258.61417
    271 0.00369004 132.439979 257.519224
    232 0.00431034 132.40209 256.405672
    236 0.00423729 132.36421 255.275019
    249 0.00401606 132.326338 254.128957
    242 0.00413223 132.288476 252.969077
    268 0.00373134 132.250621 251.797
    226 0.00442478 132.212776 250.614276
    206 0.00485437 132.174939 249.422318
    256 0.00390625 132.137111 248.222637
    227 0.00440529 132.099292 247.016665
    213 0.00469484 132.061482 245.805769
    233 0.00429185 132.02368 244.591267
    226 0.00442478 131.985887 243.374451
    225 0.00444444 131.948102 242.156525
    228 0.00438596 131.910327 240.938698
    230 0.00434783 131.87256 239.722052
    224 0.00446429 131.834802 238.507693
    220 0.00454545 131.797052 237.296707
    240 0.00416667 131.759311 236.089883
    247 0.00404858 131.721579 234.888221
    208 0.00480769 131.683856 233.692593
    239 0.0041841 131.646142 232.503841
    237 0.00421941 131.608436 231.322641
    221 0.00452489 131.570738 230.149751
    243 0.00411523 131.53305 228.985829
    234 0.0042735 131.49537 227.831493
    202 0.0049505 131.457699 226.687307
    214 0.0046729 131.420037 225.553797
    248 0.00403226 131.382383 224.431474
    216 0.00462963 131.344739 223.320748
    211 0.00473934 131.307102 222.222045
    230 0.00434783 131.269475 221.135731
    237 0.00421941 131.231856 220.062223
    207 0.00483092 131.194246 219.001653
    222 0.0045045 131.156645 217.954367
    225 0.00444444 131.119053 216.920598
    218 0.00458716 131.081469 215.900552
    203 0.00492611 131.043894 214.894457
    191 0.0052356 131.006327 213.902383
    212 0.00471698 130.96877 212.924477
    233 0.00429185 130.931221 211.960857
    212 0.00471698 130.893681 211.01161
    217 0.00460829 130.856149 210.076763
    194 0.00515464 130.818626 209.156393
    198 0.00505051 130.781112 208.250504
    240 0.00416667 130.743607 207.359106
    223 0.0044843 130.70611 206.482189
    207 0.00483092 130.668622 205.619726
    192 0.00520833 130.631143 204.771735
    208 0.00480769 130.593673 203.938055
    208 0.00480769 130.556211 203.118674
    200 0.005 130.518758 202.313526
    194 0.00515464 130.481314 201.52252
    186 0.00537634 130.443878 200.745595
    241 0.00414938 130.406451 199.982586
    195 0.00512821 130.369033 199.233416
    198 0.00505051 130.331624 198.497972
    231 0.004329 130.294223 197.776131
    212 0.00471698 130.256831 197.067767
    208 0.00480769 130.219448 196.372737
    169 0.00591716 130.182073 195.690911
    190 0.00526316 130.144707 195.022149
    214 0.0046729 130.10735 194.366297
    164 0.00609756 130.070002 193.72322
    223 0.0044843 130.032662 193.092801
    196 0.00510204 129.995331 192.474799
    227 0.00440529 129.958009 191.869097
    203 0.00492611 129.920695 191.275544
    208 0.00480769 129.88339 190.694007
    181 0.00552486 129.846094 190.124269
    220 0.00454545 129.808807 189.566193
    210 0.0047619 129.771528 189.019615
    208 0.00480769 129.734258 188.484383
    208 0.00480769 129.696997 187.960319
    197 0.00507614 129.659745 187.447253
    193 0.00518135 129.622501 186.945042
    198 0.00505051 129.585266 186.453509
    189 0.00529101 129.54804 185.972488
    253 0.00395257 129.510822 185.501818
    214 0.0046729 129.473613 185.041376
    195 0.00512821 129.436413 184.590917
    207 0.00483092 129.399221 184.150317
    192 0.00520833 129.362039 183.71942
    213 0.00469484 129.324865 183.298079
    202 0.0049505 129.287699 182.886096
    183 0.00546448 129.250543 182.483334
    190 0.00526316 129.213395 182.089627
    202 0.0049505 129.176256 181.70482
    187 0.00534759 129.139125 181.328752
    207 0.00483092 129.102004 180.961266
    208 0.00480769 129.064891 180.602216
    196 0.00510204 129.027786 180.251443
    222 0.0045045 128.990691 179.908791
    201 0.00497512 128.953604 179.574111
    207 0.00483092 128.916526 179.24728
    198 0.00505051 128.879457 178.928091
    203 0.00492611 128.842396 178.616418
    174 0.00574713 128.805344 178.312119
    201 0.00497512 128.768301 178.015049
    196 0.00510204 128.731266 177.725063
    187 0.00534759 128.69424 177.442032
    187 0.00534759 128.657223 177.165776
    187 0.00534759 128.620215 176.896174
    201 0.00497512 128.583215 176.633081
    208 0.00480769 128.546224 176.376364
    194 0.00515464 128.509242 176.125878
    239 0.0041841 128.472269 175.881491
    197 0.00507614 128.435304 175.643068
    174 0.00574713 128.398348 175.410474
    222 0.0045045 128.361401 175.183574
    202 0.0049505 128.324462 174.962237
    192 0.00520833 128.287532 174.746352
    189 0.00529101 128.250611 174.535751
    215 0.00465116 128.213699 174.330322
    184 0.00543478 128.176795 174.129945
    207 0.00483092 128.1399 173.934507
    195 0.00512821 128.103014 173.743855
    209 0.00478469 128.066136 173.557885
    169 0.00591716 128.029267 173.376471
    193 0.00518135 127.992407 173.199498
    176 0.00568182 127.955556 173.02685
    186 0.00537634 127.918713 172.858404
    186 0.00537634 127.881879 172.694061
    181 0.00552486 127.845054 172.533701
    184 0.00543478 127.808237 172.377214
    196 0.00510204 127.771429 172.224497
    184 0.00543478 127.73463 172.075462
    166 0.0060241 127.69784 171.92997
    165 0.00606061 127.661058 171.787941
    156 0.00641026 127.624285 171.649281
    174 0.00574713 127.587521 171.513903
    164 0.00609756 127.550766 171.381701
    167 0.00598802 127.514019 171.252594
    196 0.00510204 127.477281 171.1265
    182 0.00549451 127.440551 171.003341
    197 0.00507614 127.403831 170.883035
    176 0.00568182 127.367119 170.765513
    178 0.00561798 127.330416 170.650707
    176 0.00568182 127.293721 170.538551
    197 0.00507614 127.257036 170.428988
    193 0.00518135 127.220358 170.321957
    169 0.00591716 127.18369 170.217422
    181 0.00552486 127.147031 170.115305
    168 0.00595238 127.11038 170.015584
    167 0.00598802 127.073738 169.918217
    158 0.00632911 127.037104 169.823179
    182 0.00549451 127.000479 169.730433
    189 0.00529101 126.963863 169.639963
    164 0.00609756 126.927256 169.55174
    181 0.00552486 126.890658 169.465754
    170 0.00588235 126.854068 169.381991
    171 0.00584795 126.817487 169.300448
    156 0.00641026 126.780914 169.22113
    195 0.00512821 126.744351 169.144028
    175 0.00571429 126.707796 169.069155
    158 0.00632911 126.671249 168.996518
    205 0.00487805 126.634712 168.926138
    170 0.00588235 126.598183 168.858015
    169 0.00591716 126.561663 168.792177
    178 0.00561798 126.525152 168.728627
    187 0.00534759 126.488649 168.667423
    178 0.00561798 126.452155 168.608577
    170 0.00588235 126.41567 168.552117
    170 0.00588235 126.379193 168.498064
    162 0.00617284 126.342726 168.446457
    170 0.00588235 126.306267 168.397324
    183 0.00546448 126.269816 168.350692
    205 0.00487805 126.233375 168.306595
    191 0.0052356 126.196942 168.26507
    180 0.00555556 126.160518 168.226143
    158 0.00632911 126.124102 168.189841
    180 0.00555556 126.087695 168.156193
    202 0.0049505 126.051297 168.125227
    174 0.00574713 126.014908 168.096972
    178 0.00561798 125.978527 168.071454
    196 0.00510204 125.942156 168.048687
    193 0.00518135 125.905792 168.028687
    178 0.00561798 125.869438 168.011496
    165 0.00606061 125.833092 167.997084
    174 0.00574713 125.796755 167.98551
    189 0.00529101 125.760427 167.976748
    146 0.00684932 125.724108 167.970806
    174 0.00574713 125.687797 167.967677
    165 0.00606061 125.651495 167.967399
    187 0.00534759 125.615201 167.969938
    176 0.00568182 125.578917 167.975275
    162 0.00617284 125.542641 167.983423
    152 0.00657895 125.506373 167.99435
    175 0.00571429 125.470115 168.008048
    147 0.00680272 125.433865 168.024487
    174 0.00574713 125.397624 168.043637
    185 0.00540541 125.361392 168.065474
    166 0.0060241 125.325168 168.089981
    166 0.0060241 125.288953 168.117084
    166 0.0060241 125.252747 168.146791
    176 0.00568182 125.216549 168.179014
    154 0.00649351 125.180361 168.213758
    177 0.00564972 125.144181 168.250943
    149 0.00671141 125.108009 168.290497
    189 0.00529101 125.071847 168.332433
    167 0.00598802 125.035693 168.376664
    167 0.00598802 124.999548 168.423147
    162 0.00617284 124.963411 168.471804
    165 0.00606061 124.927284 168.522596
    140 0.00714286 124.891165 168.575449
    174 0.00574713 124.855054 168.630311
    180 0.00555556 124.818953 168.687111
    173 0.00578035 124.78286 168.745802
    166 0.0060241 124.746776 168.806279
    174 0.00574713 124.7107 168.868524
    159 0.00628931 124.674634 168.932432
    175 0.00571429 124.638576 168.997945
    175 0.00571429 124.602526 169.064995
    164 0.00609756 124.566486 169.133502
    166 0.0060241 124.530454 169.203379
    153 0.00653595 124.494431 169.274587
    178 0.00561798 124.458417 169.347039
    139 0.00719424 124.422411 169.420648
    165 0.00606061 124.386414 169.495347
    153 0.00653595 124.350426 169.571029
    149 0.00671141 124.314446 169.647635
    173 0.00578035 124.278476 169.725059
    156 0.00641026 124.242513 169.803243
    164 0.00609756 124.20656 169.882048
    160 0.00625 124.170616 169.961433
    163 0.00613497 124.13468 170.041248
    169 0.00591716 124.098752 170.121449
    167 0.00598802 124.062834 170.201886
    149 0.00671141 124.026924 170.282474
    170 0.00588235 123.991023 170.36306
    169 0.00591716 123.955131 170.443599
    160 0.00625 123.919247 170.52395
    147 0.00680272 123.883372 170.603958
    143 0.00699301 123.847506 170.683539
    147 0.00680272 123.811649 170.762505
    171 0.00584795 123.7758 170.840777
    154 0.00649351 123.73996 170.918161
    154 0.00649351 123.704129 170.994564
    163 0.00613497 123.668306 171.069769
    159 0.00628931 123.632492 171.143685
    158 0.00632911 123.596687 171.216088
    153 0.00653595 123.560891 171.286881
    167 0.00598802 123.525103 171.355834
    170 0.00588235 123.489324 171.422814
    153 0.00653595 123.453554 171.487592
    174 0.00574713 123.417793 171.550065
    160 0.00625 123.38204 171.609993
    182 0.00549451 123.346296 171.667207
    153 0.00653595 123.31056 171.721552
    171 0.00584795 123.274834 171.772759
    168 0.00595238 123.239116 171.820723
    150 0.00666667 123.203407 171.865169
    165 0.00606061 123.167706 171.90599
    186 0.00537634 123.132014 171.942914
    179 0.00558659 123.096331 171.975822
    128 0.0078125 123.060657 172.004449
    156 0.00641026 123.024991 172.028689
    145 0.00689655 122.989334 172.048284
    171 0.00584795 122.953686 172.063109
    136 0.00735294 122.918047 172.072933
    148 0.00675676 122.882416 172.077647
    147 0.00680272 122.846794 172.077019
    150 0.00666667 122.811181 172.070922
    195 0.00512821 122.775576 172.059225
    169 0.00591716 122.73998 172.04173
    153 0.00653595 122.704393 172.018353
    176 0.00568182 122.668815 171.988881
    182 0.00549451 122.633245 171.953284
    182 0.00549451 122.597684 171.911356
    149 0.00671141 122.562132 171.863077
    151 0.00662252 122.526588 171.808259
    163 0.00613497 122.491053 171.746908
    179 0.00558659 122.455527 171.678861
    184 0.00543478 122.42001 171.604136
    190 0.00526316 122.384501 171.522596
    177 0.00564972 122.349001 171.434266
    148 0.00675676 122.31351 171.339058
    189 0.00529101 122.278028 171.236961
    149 0.00671141 122.242554 171.128006
    149 0.00671141 122.207089 171.012102
    162 0.00617284 122.171632 170.889356
    121 0.00826446 122.136185 170.759685
    167 0.00598802 122.100746 170.623222
    177 0.00564972 122.065316 170.479904
    170 0.00588235 122.029894 170.329868
    155 0.00645161 121.994481 170.173086
    162 0.00617284 121.959077 170.009706
    159 0.00628931 121.923682 169.839733
    196 0.00510204 121.888296 169.663309
    144 0.00694444 121.852918 169.480474
    163 0.00613497 121.817548 169.291387
    127 0.00787402 121.782188 169.096121
    169 0.00591716 121.746836 168.89477
    181 0.00552486 121.711493 168.687508
    151 0.00662252 121.676159 168.474414
    177 0.00564972 121.640833 168.255683
    155 0.00645161 121.605517 168.031386
    152 0.00657895 121.570208 167.801739
    174 0.00574713 121.534909 167.56683
    158 0.00632911 121.499618 167.326885
    153 0.00653595 121.464336 167.082004
    171 0.00584795 121.429063 166.832405
    142 0.00704225 121.393799 166.57821
    181 0.00552486 121.358543 166.319642
    162 0.00617284 121.323296 166.056837
    156 0.00641026 121.288057 165.790002
    161 0.00621118 121.252828 165.519296
    140 0.00714286 121.217607 165.244942
    155 0.00645161 121.182395 164.96711
    168 0.00595238 121.147191 164.685949
    162 0.00617284 121.111996 164.401695
    133 0.0075188 121.07681 164.11451
    174 0.00574713 121.041633 163.824617
    153 0.00653595 121.006464 163.532165
    132 0.00757576 120.971304 163.237385
    160 0.00625 120.936153 162.940439
    147 0.00680272 120.901011 162.641537
    158 0.00632911 120.865877 162.340851
    154 0.00649351 120.830752 162.038586
    173 0.00578035 120.795636 161.734909
    171 0.00584795 120.760528 161.430024
    155 0.00645161 120.725429 161.124102
    152 0.00657895 120.690339 160.817324
    143 0.00699301 120.655258 160.509901
    139 0.00719424 120.620185 160.201946
    160 0.00625 120.585121 159.893664
    154 0.00649351 120.550066 159.585212
    149 0.00671141 120.515019 159.276774
    156 0.00641026 120.479981 158.968493
    150 0.00666667 120.444952 158.660542
    149 0.00671141 120.409932 158.353065
    134 0.00746269 120.37492 158.046217
    155 0.00645161 120.339917 157.740143
    135 0.00740741 120.304923 157.43498
    163 0.00613497 120.269937 157.130883
    152 0.00657895 120.234961 156.827956
    162 0.00617284 120.199992 156.526351
    166 0.0060241 120.165033 156.226185
    146 0.00684932 120.130082 155.9276
    150 0.00666667 120.095141 155.630663
    167 0.00598802 120.060207 155.335496
    140 0.00714286 120.025283 155.042228
    149 0.00671141 119.990367 154.750937
    155 0.00645161 119.95546 154.461732
    158 0.00632911 119.920562 154.174697
    149 0.00671141 119.885672 153.889922
    150 0.00666667 119.850791 153.607488
    158 0.00632911 119.815919 153.327475
    144 0.00694444 119.781056 153.049947
    148 0.00675676 119.746201 152.774986
    175 0.00571429 119.711355 152.502642
    139 0.00719424 119.676518 152.232996
    159 0.00628931 119.641689 151.966075
    149 0.00671141 119.606869 151.701963
    138 0.00724638 119.572058 151.440703
    151 0.00662252 119.537256 151.182316
    168 0.00595238 119.502462 150.926856
    143 0.00699301 119.467677 150.674352
    142 0.00704225 119.432901 150.424852
    155 0.00645161 119.398133 150.178378
    154 0.00649351 119.363374 149.934963
    142 0.00704225 119.328624 149.694624
    144 0.00694444 119.293883 149.457392
    135 0.00740741 119.25915 149.223276
    119 0.00840336 119.224426 148.992302
    137 0.00729927 119.189711 148.764471
    136 0.00735294 119.155004 148.53981
    138 0.00724638 119.120307 148.318307
    134 0.00746269 119.085618 148.100014
    139 0.00719424 119.050937 147.884861
    130 0.00769231 119.016266 147.672913
    123 0.00813008 118.981603 147.46414
    152 0.00657895 118.946949 147.258542
    159 0.00628931 118.912303 147.056124
    138 0.00724638 118.877666 146.856871
    124 0.00806452 118.843038 146.660792
    145 0.00689655 118.808419 146.467863
    142 0.00704225 118.773808 146.278087
    126 0.00793651 118.739206 146.091442
    127 0.00787402 118.704613 145.907929
    152 0.00657895 118.670029 145.727516
    160 0.00625 118.635453 145.550218
    154 0.00649351 118.600886 145.375986
    151 0.00662252 118.566328 145.204837
    104 0.00961538 118.531778 145.036726
    155 0.00645161 118.497237 144.87167
    145 0.00689655 118.462705 144.709609
    140 0.00714286 118.428182 144.55054
    136 0.00735294 118.393667 144.394452
    136 0.00735294 118.359161 144.241315
    128 0.0078125 118.324664 144.091115
    142 0.00704225 118.290175 143.943826
    121 0.00826446 118.255696 143.799428
    142 0.00704225 118.221225 143.657898
    166 0.0060241 118.186762 143.519214
    131 0.00763359 118.152309 143.38335
    143 0.00699301 118.117864 143.250289
    136 0.00735294 118.083427 143.119994
    137 0.00729927 118.049 142.992465
    121 0.00826446 118.014581 142.867647
    133 0.0075188 117.980171 142.745556
    132 0.00757576 117.94577 142.626127
    127 0.00787402 117.911377 142.509346
    132 0.00757576 117.876993 142.395193
    139 0.00719424 117.842618 142.283637
    135 0.00740741 117.808252 142.17466
    140 0.00714286 117.773894 142.068231
    153 0.00653595 117.739545 141.964321
    127 0.00787402 117.705204 141.862907
    132 0.00757576 117.670873 141.763961
    114 0.00877193 117.63655 141.667454
    145 0.00689655 117.602236 141.573365
    148 0.00675676 117.56793 141.481653
    128 0.0078125 117.533634 141.392311
    146 0.00684932 117.499346 141.305286
    129 0.00775194 117.465067 141.220587
    143 0.00699301 117.430796 141.138139
    143 0.00699301 117.396534 141.057948
    124 0.00806452 117.362281 140.979964
    104 0.00961538 117.328037 140.904169
    119 0.00840336 117.293801 140.830529
    142 0.00704225 117.259574 140.759017
    137 0.00729927 117.225356 140.689601
    118 0.00847458 117.191146 140.622252
    130 0.00769231 117.156945 140.556937
    133 0.0075188 117.122753 140.493626
    149 0.00671141 117.08857 140.432289
    146 0.00684932 117.054395 140.372886
    129 0.00775194 117.020229 140.315405
    145 0.00689655 116.986072 140.259788
    139 0.00719424 116.951924 140.20603
    134 0.00746269 116.917784 140.154072
    146 0.00684932 116.883653 140.103909
    116 0.00862069 116.849531 140.055475
    142 0.00704225 116.815417 140.008755
    117 0.00854701 116.781312 139.963715
    136 0.00735294 116.747216 139.920319
    121 0.00826446 116.713128 139.87853
    111 0.00900901 116.67905 139.838317
    134 0.00746269 116.64498 139.799643
    118 0.00847458 116.610918 139.762475
    132 0.00757576 116.576866 139.726776
    129 0.00775194 116.542822 139.692507
    136 0.00735294 116.508787 139.659647
    150 0.00666667 116.47476 139.628139
    128 0.0078125 116.440743 139.597975
    124 0.00806452 116.406734 139.56909
    123 0.00813008 116.372734 139.541475
    127 0.00787402 116.338742 139.515078
    118 0.00847458 116.304759 139.489877
    123 0.00813008 116.270785 139.46582
    124 0.00806452 116.23682 139.442887
    126 0.00793651 116.202863 139.421039
    130 0.00769231 116.168915 139.400243
    149 0.00671141 116.134976 139.380464
    116 0.00862069 116.101045 139.36167
    123 0.00813008 116.067124 139.343828
    124 0.00806452 116.03321 139.326903
    118 0.00847458 115.999306 139.310874
    130 0.00769231 115.965411 139.295692
    146 0.00684932 115.931524 139.281351
    135 0.00740741 115.897645 139.267796
    129 0.00775194 115.863776 139.255022
    114 0.00877193 115.829915 139.242977
    134 0.00746269 115.796063 139.231653
    113 0.00884956 115.76222 139.221011
    136 0.00735294 115.728385 139.211031
    120 0.00833333 115.694559 139.201691
    122 0.00819672 115.660742 139.192959
    145 0.00689655 115.626934 139.184821
    144 0.00694444 115.593134 139.177247
    124 0.00806452 115.559343 139.170224
    136 0.00735294 115.525561 139.163721
    119 0.00840336 115.491787 139.157733
    129 0.00775194 115.458022 139.152224
    114 0.00877193 115.424266 139.1472
    131 0.00763359 115.390519 139.14262
    120 0.00833333 115.35678 139.138489
    130 0.00769231 115.32305 139.134784
    153 0.00653595 115.289329 139.131497
    131 0.00763359 115.255616 139.128605
    135 0.00740741 115.221913 139.126103
    124 0.00806452 115.188217 139.12399
    124 0.00806452 115.154531 139.122241
    137 0.00729927 115.120853 139.120863
    148 0.00675676 115.087185 139.119833
    131 0.00763359 115.053524 139.119162
    121 0.00826446 115.019873 139.118826
    123 0.00813008 114.98623 139.118845
    136 0.00735294 114.952596 139.119189
    122 0.00819672 114.918971 139.119874
    149 0.00671141 114.885354 139.120882
    150 0.00666667 114.851746 139.122235
    128 0.0078125 114.818147 139.123913
    128 0.0078125 114.784556 139.125921
    134 0.00746269 114.750975 139.128268
    146 0.00684932 114.717402 139.130953
    142 0.00704225 114.683837 139.133983
    128 0.0078125 114.650282 139.137347
    123 0.00813008 114.616735 139.141074
    122 0.00819672 114.583197 139.145143
    139 0.00719424 114.549667 139.149589
    126 0.00793651 114.516147 139.154389
    131 0.00763359 114.482635 139.159581
    134 0.00746269 114.449131 139.165141
    126 0.00793651 114.415637 139.171117
    126 0.00793651 114.382151 139.177482
    129 0.00775194 114.348674 139.184277
    152 0.00657895 114.315206 139.191489
    131 0.00763359 114.281746 139.19915
    148 0.00675676 114.248295 139.207258
    139 0.00719424 114.214853 139.215832
    127 0.00787402 114.181419 139.224887
    143 0.00699301 114.147994 139.234425
    138 0.00724638 114.114578 139.244487
    136 0.00735294 114.081171 139.255054
    145 0.00689655 114.047772 139.266175
    156 0.00641026 114.014382 139.277828
    149 0.00671141 113.981001 139.290073
    138 0.00724638 113.947629 139.302879
    143 0.00699301 113.914265 139.316301
    138 0.00724638 113.88091 139.33032
    149 0.00671141 113.847564 139.344986
    123 0.00813008 113.814226 139.360284
    159 0.00628931 113.780897 139.376249
    144 0.00694444 113.747577 139.392889
    153 0.00653595 113.714265 139.410211
    137 0.00729927 113.680963 139.428254
    143 0.00699301 113.647669 139.447002
    134 0.00746269 113.614383 139.46648
    132 0.00757576 113.581107 139.486689
    145 0.00689655 113.547839 139.50767
    158 0.00632911 113.51458 139.529393
    132 0.00757576 113.481329 139.551909
    149 0.00671141 113.448088 139.575181
    147 0.00680272 113.414855 139.599266
    132 0.00757576 113.38163 139.624122
    133 0.0075188 113.348415 139.649792
    140 0.00714286 113.315208 139.676245
    152 0.00657895 113.28201 139.703519
    150 0.00666667 113.248821 139.731585
    136 0.00735294 113.21564 139.760462
    142 0.00704225 113.182468 139.790135
    154 0.00649351 113.149305 139.820595
    162 0.00617284 113.11615 139.851863
    160 0.00625 113.083005 139.883896
    159 0.00628931 113.049867 139.916722
    159 0.00628931 113.016739 139.950291
    171 0.00584795 112.983619 139.984633
    130 0.00769231 112.950509 140.019691
    154 0.00649351 112.917406 140.055493
    134 0.00746269 112.884313 140.091978
    165 0.00606061 112.851228 140.129166
    163 0.00613497 112.818152 140.167003
    148 0.00675676 112.785085 140.205507
    168 0.00595238 112.752026 140.24461
    169 0.00591716 112.718976 140.284326
    150 0.00666667 112.685935 140.324605
    135 0.00740741 112.652903 140.365431
    164 0.00609756 112.619879 140.406765
    173 0.00578035 112.586864 140.448576
    138 0.00724638 112.553858 140.490861
    117 0.00854701 112.52086 140.533545
    182 0.00549451 112.487871 140.576644
    192 0.00520833 112.454891 140.620076
    166 0.0060241 112.42192 140.663853
    165 0.00606061 112.388957 140.707898
[truncated: 323,769 more chars]
